# Supplementary material for: A Trace Element–Ulcer Map: Decoding Micronutrient–Ulcer Relationships Through Genetic Architecture and Pleiotropy‐Aware Inference
Source: Food Sci Nutr. 2025 Oct 31;13(11):e71094. doi: 10.1002/fsn3.71094 (PMC12576808; doi:10.1002/fsn3.71094)
Supplement: Supplementary file 2 — Table S1: Supporting information for 224 SNPs used as genetic instruments in Mendelian randomization analyses of 10 circulating micronutrients. Table S2. The Mendelian randomization analyses of 10 circulating micronutrients and the risk of nine ulcers. Table S3. Cochran's Q test and MR‐Egger intercept of 10 circulating micronutrients and the risk of nine ulcers. [file FSN3-13-e71094-s001.xlsx]

## Sheet: Supplementary Table S1
Supplementary Table S1. Summary information for 224 SNPs used as genetic instruments in Mendelian randomization analyses of 10 circulating micronutrients.
ID	Exposure	Samplesize	SNPs	effect_allele	other_allele	Chr	Pos	EAF	Beta	SE	P	R2	F
ukb-b-8951	Calcium	64979	rs12618785	G	C	2	147053856	0.399008	0.0272715	0.00561451	1.2e-06	0.000362964	23.5929
ukb-b-8951	Calcium	64979	rs13425632	A	G	2	228489184	0.175126	-0.0320541	0.00710626	6.49995e-06	0.000313023	20.3457
ukb-b-8951	Calcium	64979	rs4988235	A	G	2	136608646	0.723274	0.032361	0.00601303	7.39997e-08	0.000445544	28.963
ukb-b-8951	Calcium	64979	rs11931892	C	A	4	109561441	0.16734	0.0324237	0.00733395	9.80009e-06	0.000300708	19.545
ukb-b-8951	Calcium	64979	rs73238581	A	C	4	39412384	0.347402	-0.0271448	0.00570468	2e-06	0.000348326	22.6411
ukb-b-8951	Calcium	64979	rs4535437	G	A	5	79242663	0.245133	0.0316699	0.00627359	4.49997e-07	0.000392029	25.4828
ukb-b-8951	Calcium	64979	rs62347998	T	C	5	17168802	0.042331	0.0641566	0.0138097	3.40001e-06	0.000332045	21.5825
ukb-b-8951	Calcium	64979	rs115490327	A	C	6	32695647	0.011855	-0.131705	0.0297228	9.40005e-06	0.000302079	19.6341
ukb-b-8951	Calcium	64979	rs39308	A	G	7	116951671	0.265051	0.0297088	0.00617194	1.5e-06	0.00035645	23.1693
ukb-b-8951	Calcium	64979	rs77126457	A	G	8	136152474	0.01442	0.103555	0.0229416	6.4e-06	0.000313462	20.3742
ukb-b-8951	Calcium	64979	rs2443773	G	T	8	109072593	0.506088	0.0272002	0.00541645	5.1e-07	0.000387948	25.2175
ukb-b-8951	Calcium	64979	rs1714800	C	G	8	3993856	0.662121	0.0279524	0.00572153	1e-06	0.000367182	23.8671
ukb-b-8951	Calcium	64979	rs7464794	C	T	8	17540356	0.499376	-0.0264599	0.0053917	9.20005e-07	0.000370502	24.0831
ukb-b-8951	Calcium	64979	rs117456360	A	G	9	22322947	0.042875	0.0626521	0.0136422	4.39997e-06	0.00032448	21.0906
ukb-b-8951	Calcium	64979	rs61847291	C	T	10	71540662	0.281051	-0.027403	0.00606596	6.29999e-06	0.00031397	20.4072
ukb-b-8951	Calcium	64979	rs1219820	T	C	10	125445215	0.029471	-0.076443	0.015952	1.7e-06	0.00035328	22.9632
ukb-b-8951	Calcium	64979	rs12761198	C	T	10	34146040	0.074624	0.0465301	0.0102859	6.1e-06	0.000314828	20.463
ukb-b-8951	Calcium	64979	rs11030416	A	G	11	28743834	0.041915	-0.0654539	0.0136013	1.5e-06	0.000356273	23.1578
ukb-b-8951	Calcium	64979	rs142996120	G	A	14	77755462	0.021232	0.0875495	0.0193504	6.1e-06	0.000314933	20.4698
ukb-b-8951	Calcium	64979	rs753899	C	T	15	25947642	0.09229	0.0462859	0.00934944	7.39997e-07	0.000377042	24.5083
ukb-b-8951	Calcium	64979	rs35683760	G	A	16	82821914	0.228625	-0.0310253	0.00644836	1.5e-06	0.000356128	23.1484
ukb-b-8951	Calcium	64979	rs8067154	A	G	17	77191158	0.21908	-0.0300856	0.00656562	4.60002e-06	0.000323037	20.9968
ukb-b-8951	Calcium	64979	rs74582077	C	G	18	11530996	0.050916	-0.0562619	0.0127	9.40005e-06	0.000301938	19.6249
ukb-b-8951	Calcium	64979	rs17712285	G	A	18	61755457	0.034303	-0.0709393	0.0148038	1.7e-06	0.000353265	22.9622
ukb-b-8951	Calcium	64979	rs1974821	A	G	19	51917735	0.152218	0.0356787	0.00754587	2.30001e-06	0.000343935	22.3556
ukb-b-8951	Calcium	64979	rs8109178	T	A	19	12265133	0.121426	0.0389694	0.00834268	2.99999e-06	0.000335674	21.8184
ukb-b-8951	Calcium	64979	rs11088797	A	G	21	21726149	0.114469	0.03961	0.00849043	3.09999e-06	0.000334836	21.7639
ukb-b-16202	Carotene	64979	rs1936052	T	C	1	112869409	0.155936	-0.0361185	0.00766833	2.5e-06	0.0003413	22.1842
ukb-b-16202	Carotene	64979	rs6660246	C	A	1	34362545	0.450266	-0.0266889	0.00553072	1.40001e-06	0.000358236	23.2855
ukb-b-16202	Carotene	64979	rs6658791	A	G	1	30731450	0.05583	0.0532663	0.0120138	9.29994e-06	0.00030244	19.6576
ukb-b-16202	Carotene	64979	rs12126792	G	A	1	239923493	0.011509	-0.134712	0.0280049	1.5e-06	0.000355973	23.1383
ukb-b-16202	Carotene	64979	rs73103257	C	T	3	73238935	0.130627	0.0370447	0.00812612	5.1e-06	0.000319723	20.7813
ukb-b-16202	Carotene	64979	rs76263256	T	C	3	119560990	0.014023	-0.110427	0.0244166	6.1e-06	0.000314681	20.4535
ukb-b-16202	Carotene	64979	rs1689008	A	C	4	181051734	0.23978	-0.0292338	0.00642777	5.39995e-06	0.000318228	20.6841
ukb-b-16202	Carotene	64979	rs77547747	C	T	4	75682041	0.056418	-0.055803	0.0118339	2.39999e-06	0.000342088	22.2355
ukb-b-16202	Carotene	64979	rs6596473	C	G	5	138710576	0.299056	0.0276423	0.00597629	3.69999e-06	0.000329131	21.393
ukb-b-16202	Carotene	64979	rs2917604	T	C	6	81221523	0.235969	-0.0288925	0.00645516	7.59994e-06	0.000308212	20.0329
ukb-b-16202	Carotene	64979	rs806367	C	T	6	88848416	0.674947	-0.026186	0.0058602	7.90005e-06	0.00030719	19.9664
ukb-b-16202	Carotene	64979	rs62417408	G	A	6	56842667	0.037772	-0.0691153	0.0146553	2.39999e-06	0.000342166	22.2406
ukb-b-16202	Carotene	64979	rs10278909	G	A	7	52554637	0.317658	0.026565	0.00587063	5.99998e-06	0.000315022	20.4756
ukb-b-16202	Carotene	64979	rs16898247	A	G	8	124357253	0.018968	-0.107091	0.0200309	8.99995e-08	0.000439684	28.5819
ukb-b-16202	Carotene	64979	rs73213378	T	C	8	21267617	0.060782	0.0525663	0.0115241	5.1e-06	0.000320102	20.8059
ukb-b-16202	Carotene	64979	rs13295574	A	G	9	139014806	0.303383	-0.0276722	0.00598182	3.69999e-06	0.000329234	21.3997
ukb-b-16202	Carotene	64979	rs3829931	A	T	10	8125582	0.973235	0.0830829	0.0177899	2.99999e-06	0.00033555	21.8104
ukb-b-16202	Carotene	64979	rs17800766	C	T	10	67099770	0.011673	-0.121685	0.0254964	1.79999e-06	0.000350422	22.7773
ukb-b-16202	Carotene	64979	rs2998143	G	A	10	135051562	0.603581	-0.0278722	0.00584016	1.79999e-06	0.000350403	22.7761
ukb-b-16202	Carotene	64979	rs1783730	G	A	11	66069218	0.568184	0.0251168	0.00560893	7.49998e-06	0.000308505	20.0519
ukb-b-16202	Carotene	64979	rs79407438	T	C	12	92832975	0.056487	0.0540634	0.0118416	5e-06	0.000320681	20.8436
ukb-b-16202	Carotene	64979	rs10770208	C	T	12	17416694	0.173568	-0.0326691	0.00723681	6.4e-06	0.000313524	20.3782
ukb-b-16202	Carotene	64979	rs4771831	A	G	13	92025752	0.351886	-0.0265212	0.00576207	4.20001e-06	0.000325923	21.1844
ukb-b-16202	Carotene	64979	rs77844870	G	T	16	2758283	0.055606	-0.057402	0.0127916	7.19996e-06	0.000309811	20.1368
ukb-b-16202	Carotene	64979	rs116995905	T	C	16	48758537	0.009812	-0.132301	0.0288061	4.39997e-06	0.000324521	21.0933
ukb-b-16202	Carotene	64979	rs62075874	C	A	17	76512477	0.151414	0.0348062	0.00765162	5.39995e-06	0.000318343	20.6916
ukb-b-16202	Carotene	64979	rs12463115	T	C	19	51461023	0.272365	-0.0275727	0.00614716	7.29995e-06	0.00030953	20.1185
ukb-b-16202	Carotene	64979	rs366337	G	A	19	54783923	0.936764	0.0543804	0.0112221	1.29999e-06	0.000361249	23.4814
ukb-b-16202	Carotene	64979	rs117731008	A	G	22	43746623	0.016818	0.0977133	0.0212277	4.20001e-06	0.000325977	21.1879
ukb-b-16202	Carotene	64979	rs5760695	C	T	22	25237108	0.086598	0.0468481	0.0100556	3.2e-06	0.000333926	21.7047
ieu-a-1073	copper	2603	rs2769264	G	T	1	151344741	NA	0.313	0.034	2.63027e-20	0.0315313	84.6832
ieu-a-1073	copper	2603	rs1175550	G	A	1	3691528	NA	0.198	0.032	5.03002e-10	0.0144949	38.2557
ieu-a-1073	copper	2603	rs572585	C	T	2	119354478	NA	-0.137	0.031	9.12998e-06	0.00744727	19.5157
ieu-a-1073	copper	2603	rs13074172	G	A	3	142352978	NA	0.121	0.027	7.15995e-06	0.00765651	20.0682
ieu-a-1073	copper	2603	rs10014072	G	A	4	113948790	NA	-0.164	0.034	1.13e-06	0.00885913	23.2486
ieu-a-1073	copper	2603	rs12153606	T	G	5	84583769	NA	-0.159	0.034	2.5e-06	0.00833161	21.8526
ieu-a-1073	copper	2603	rs3857536	T	C	6	66929048	NA	-0.129	0.028	4.08e-06	0.00808839	21.2095
ieu-a-1073	copper	2603	rs764560	T	C	7	27359068	NA	-0.128	0.028	6.42007e-06	0.00796447	20.8819
ieu-a-1073	copper	2603	rs9324493	G	A	8	139727981	NA	-0.177	0.039	5.94005e-06	0.00785091	20.5818
ieu-a-1073	copper	2603	rs12582659	C	T	12	76064528	NA	1.262	0.27	2.86003e-06	0.00832314	21.8302
ieu-a-1073	copper	2603	rs7206796	T	C	16	56381277	NA	-0.152	0.034	9.25998e-06	0.00761962	19.9708
ukb-b-20447	Iron	64979	rs17257441	T	C	1	117854279	0.126337	-0.037713	0.0082347	4.70002e-06	0.000322681	20.9736
ukb-b-20447	Iron	64979	rs71437603	T	C	2	7844209	0.079478	0.0444762	0.010029	9.20005e-06	0.000302577	19.6665
ukb-b-20447	Iron	64979	rs155599	C	T	2	158307375	0.705232	0.0302901	0.00594077	3.40001e-07	0.000399916	25.9958
ukb-b-20447	Iron	64979	rs184717452	C	A	2	12771347	0.092783	-0.0416014	0.0094156	9.90011e-06	0.000300342	19.5212
ukb-b-20447	Iron	64979	rs115064104	T	C	3	108562548	0.007444	0.151269	0.0327424	3.79997e-06	0.00032837	21.3435
ukb-b-20447	Iron	64979	rs149296942	T	A	3	8265620	0.00793	-0.145923	0.0321868	5.80003e-06	0.000316214	20.5532
ukb-b-20447	Iron	64979	rs2647238	C	T	4	106218428	0.587057	-0.0254293	0.00548898	3.59998e-06	0.000330194	21.4621
ukb-b-20447	Iron	64979	rs148244439	T	C	5	107434101	0.05238	0.0591791	0.0122191	1.29999e-06	0.000360851	23.4555
ukb-b-20447	Iron	64979	rs12521339	A	G	5	121522813	0.007624	0.141332	0.0309921	5.1e-06	0.000319939	20.7953
ukb-b-20447	Iron	64979	rs56256289	T	C	7	1892529	0.187345	0.0325776	0.00689983	2.30001e-06	0.000342957	22.2919
ukb-b-20447	Iron	64979	rs144862520	T	C	7	153872931	0.041085	-0.0684564	0.0154502	9.40005e-06	0.000302034	19.6312
ukb-b-20447	Iron	64979	rs6463742	C	T	7	1424928	0.483906	0.0261434	0.00555803	2.59998e-06	0.000340378	22.1243
ukb-b-20447	Iron	64979	rs9297943	G	T	8	87664244	0.64236	0.0265312	0.00562917	2.39999e-06	0.000341746	22.2132
ukb-b-20447	Iron	64979	rs1370102	A	C	10	128317498	0.430564	-0.0252135	0.00545817	3.79997e-06	0.000328289	21.3382
ukb-b-20447	Iron	64979	rs118189684	C	T	11	90693179	0.055045	0.0593252	0.0120713	8.9e-07	0.000371566	24.1522
ukb-b-20447	Iron	64979	rs61890331	T	C	11	66014589	0.026085	-0.0753749	0.0168829	8e-06	0.000306657	19.9318
ukb-b-20447	Iron	64979	rs114738685	T	C	11	107791031	0.056454	0.0553606	0.0117311	2.39999e-06	0.000342612	22.2695
ukb-b-20447	Iron	64979	rs1958962	T	C	14	40179804	0.082069	-0.044363	0.00990233	7.49998e-06	0.000308788	20.0703
ukb-b-20447	Iron	64979	rs12884802	A	G	14	69826159	0.293269	0.0265123	0.00592231	7.59994e-06	0.000308323	20.0401
ukb-b-20447	Iron	64979	rs187093973	A	G	16	61922705	0.022451	-0.0820241	0.0184353	8.60003e-06	0.000304563	19.7956
ukb-b-20447	Iron	64979	rs7196805	T	C	16	82617178	0.136777	0.035809	0.00788381	5.60003e-06	0.000317396	20.63
ukb-b-20447	Iron	64979	rs116863411	T	A	20	46633015	0.018475	-0.0946561	0.0204154	3.50002e-06	0.000330723	21.4965
ukb-b-20447	Iron	64979	rs60812292	T	C	21	20702474	0.376054	-0.0296006	0.00655986	6.4e-06	0.000313258	20.361
ukb-b-20447	Iron	64979	rs150479966	C	G	22	31847323	0.007717	0.170181	0.0336231	4.20001e-07	0.000394096	25.6173
ukb-b-7372	Magnesium	64979	rs111893801	T	C	1	956327	0.062292	-0.0525702	0.0115479	5.30005e-06	0.000318832	20.7233
ukb-b-7372	Magnesium	64979	rs114905478	A	G	1	242232408	0.024716	-0.0776252	0.0174211	8.40001e-06	0.000305456	19.8537
ukb-b-7372	Magnesium	64979	rs2745938	T	G	1	208139949	0.647485	0.0269243	0.00561835	1.6e-06	0.000353301	22.9645
ukb-b-7372	Magnesium	64979	rs7542974	A	G	1	72544704	0.252505	0.0274569	0.00620289	9.59997e-06	0.000301447	19.593
ukb-b-7372	Magnesium	64979	rs72712347	A	C	1	87981249	0.044176	-0.057907	0.0130052	8.50002e-06	0.000305016	19.8251
ukb-b-7372	Magnesium	64979	rs116740989	A	C	2	104993244	0.012118	0.117547	0.0250756	2.80001e-06	0.000338065	21.9739
ukb-b-7372	Magnesium	64979	rs62290893	T	C	3	191646642	0.221955	-0.0294012	0.00648933	5.89997e-06	0.000315806	20.5266
ukb-b-7372	Magnesium	64979	rs114575778	A	G	4	79596378	0.010278	-0.145164	0.0274331	1.2e-07	0.000430733	27.9998
ukb-b-7372	Magnesium	64979	rs140205161	G	A	4	88358683	0.007247	0.162252	0.0352098	4.09996e-06	0.000326692	21.2344
ukb-b-7372	Magnesium	64979	rs13123116	A	T	4	168491501	0.022378	0.0820924	0.0184521	8.60003e-06	0.000304515	19.7925
ukb-b-7372	Magnesium	64979	rs116028267	G	C	5	179052804	0.037774	-0.0666131	0.014422	3.89996e-06	0.000328211	21.3331
ukb-b-7372	Magnesium	64979	rs4535437	G	A	5	79242663	0.245133	0.0302082	0.00623112	1.2e-06	0.000361566	23.502
ukb-b-7372	Magnesium	64979	rs114283943	G	A	5	107460935	0.052357	0.0547135	0.0121712	6.90001e-06	0.000310895	20.2073
ukb-b-7372	Magnesium	64979	rs114989460	C	T	6	46322293	0.018108	0.0957603	0.0208955	4.60002e-06	0.000323111	21.0016
ukb-b-7372	Magnesium	64979	rs11961853	T	C	6	30365629	0.177789	-0.0320363	0.00708659	6.19998e-06	0.000314413	20.436
ukb-b-7372	Magnesium	64979	rs144862520	T	C	7	153872931	0.041085	-0.0703248	0.0153669	4.70002e-06	0.000322204	20.9426
ukb-b-7372	Magnesium	64979	rs77126457	A	G	8	136152474	0.01442	0.114984	0.0227843	4.49997e-07	0.000391796	25.4677
ukb-b-7372	Magnesium	64979	rs76330086	T	C	9	110307810	0.014805	-0.101588	0.0221236	4.39997e-06	0.000324384	21.0843
ukb-b-7372	Magnesium	64979	rs2034876	G	A	9	20245896	0.070213	-0.0477798	0.0105618	6.1e-06	0.000314849	20.4644
ukb-b-7372	Magnesium	64979	rs7022555	T	C	9	137753121	0.011648	-0.120695	0.025269	1.79999e-06	0.000350976	22.8134
ukb-b-7372	Magnesium	64979	rs1247081	T	G	10	30048948	0.507657	0.0256696	0.00536614	1.7e-06	0.000352037	22.8824
ukb-b-7372	Magnesium	64979	rs12268032	A	G	10	63890641	0.19167	-0.0307111	0.00681858	6.69993e-06	0.0003121	20.2857
ukb-b-7372	Magnesium	64979	rs2807980	G	A	10	22149410	0.694736	0.0266004	0.0058388	5.19996e-06	0.000319314	20.7547
ukb-b-7372	Magnesium	64979	rs116979507	T	C	11	90779474	0.038674	0.063628	0.0138895	4.60002e-06	0.000322857	20.985
ukb-b-7372	Magnesium	64979	rs573905	G	A	11	118572267	0.547365	0.0275402	0.00538992	3.2e-07	0.000401626	26.107
ukb-b-7372	Magnesium	64979	rs147150587	A	G	12	28448965	0.01026	0.128307	0.0276315	3.40001e-06	0.000331722	21.5615
ukb-b-7372	Magnesium	64979	rs7339029	T	G	13	100899519	0.134142	0.0362754	0.00792269	4.70002e-06	0.000322527	20.9636
ukb-b-7372	Magnesium	64979	rs72816351	G	C	16	87963766	0.09517	0.042517	0.00939606	5.99998e-06	0.00031501	20.4748
ukb-b-7372	Magnesium	64979	rs140172022	G	A	16	69878020	0.012696	-0.125363	0.0283192	9.59997e-06	0.00030149	19.5958
ukb-b-7372	Magnesium	64979	rs146963873	A	T	16	70945259	0.007919	-0.16778	0.0329752	3.59998e-07	0.000398253	25.8876
ukb-b-7372	Magnesium	64979	rs11650824	A	T	17	68115897	0.035071	0.0702112	0.0155389	6.19998e-06	0.000314096	20.4154
ukb-b-7372	Magnesium	64979	rs1559583	C	T	18	70714102	0.784627	-0.0303381	0.00654176	3.50002e-06	0.00033088	21.5067
ukb-b-7372	Magnesium	64979	rs111419911	G	A	20	38900761	0.309961	-0.0292815	0.00587917	6.29999e-07	0.000381607	24.8051
ukb-b-7372	Magnesium	64979	rs2826224	C	T	21	21763126	0.211503	0.0296585	0.00660253	7.10003e-06	0.000310434	20.1774
ukb-b-7372	Magnesium	64979	rs150479966	C	G	22	31847323	0.007717	0.151251	0.0334435	6.1e-06	0.000314676	20.4531
ieu-a-1077	Selenium	2603	rs566108	C	A	1	86505860	NA	0.201	0.045	9.91996e-06	0.00760636	19.9358
ieu-a-1077	Selenium	2603	rs4950779	C	T	1	202542202	NA	0.673	0.132	3.16002e-07	0.00988764	25.9746
ieu-a-1077	Selenium	2603	rs2461362	T	C	2	169674179	NA	-0.242	0.054	8.19993e-06	0.00765651	20.0682
ieu-a-1077	Selenium	2603	rs9309294	G	A	2	57389998	NA	-0.133	0.03	7.72005e-06	0.0074941	19.6393
ieu-a-1077	Selenium	2603	rs1492483	G	A	3	111847985	NA	0.13	0.029	8.16e-06	0.00766084	20.0797
ieu-a-1077	Selenium	2603	rs10023369	A	G	4	63796543	NA	-0.144	0.029	4.41998e-07	0.0093834	24.6374
ieu-a-1077	Selenium	2603	rs6863754	A	C	5	170961655	NA	-1.422	0.314	6.12999e-06	0.00781731	20.493
ieu-a-1077	Selenium	2603	rs7700970	T	C	5	78411324	NA	0.265	0.037	7.16968e-13	0.0193259	51.2572
ieu-a-1077	Selenium	2603	rs713550	T	G	11	56894225	NA	-0.251	0.056	5.97998e-06	0.00765876	20.0742
ieu-a-1077	Selenium	2603	rs11114989	A	G	12	82111288	NA	0.13	0.029	7.91006e-06	0.00766084	20.0797
ieu-a-1077	Selenium	2603	rs4779561	T	C	15	32270448	NA	-0.139	0.031	9.94993e-06	0.00766462	20.0897
ieu-a-1077	Selenium	2603	rs7163368	C	T	15	63571121	NA	0.158	0.034	4e-06	0.00822799	21.5786
ieu-a-1077	Selenium	2603	rs3785832	C	T	17	59538794	NA	-0.146	0.031	1.81999e-06	0.00844935	22.164
ukb-b-19524	Vitamin B12	64979	rs58801062	G	T	1	211884436	0.137478	-0.0356614	0.00800662	8.40001e-06	0.000305206	19.8374
ukb-b-19524	Vitamin B12	64979	rs10924919	T	C	1	247272298	0.394475	-0.0286276	0.0056423	3.89996e-07	0.000396016	25.7421
ukb-b-19524	Vitamin B12	64979	rs4147823	C	A	1	94561272	0.209922	-0.0300059	0.00669461	7.39997e-06	0.000309069	20.0886
ukb-b-19524	Vitamin B12	64979	rs139450442	G	A	1	113043823	0.024702	-0.0788014	0.0176199	7.69999e-06	0.000307719	20.0008
ukb-b-19524	Vitamin B12	64979	rs112961770	C	G	1	78554861	0.023005	-0.0888494	0.0184324	1.40001e-06	0.000357451	23.2344
ukb-b-19524	Vitamin B12	64979	rs13100032	C	G	3	62364375	0.08644	0.0442272	0.00973311	5.49997e-06	0.000317662	20.6473
ukb-b-19524	Vitamin B12	64979	rs9819211	A	C	3	100884091	0.198745	0.0313573	0.00688643	5.30005e-06	0.00031899	20.7336
ukb-b-19524	Vitamin B12	64979	rs35521019	T	C	3	120147336	0.606829	-0.0253902	0.0056597	7.29995e-06	0.000309626	20.1248
ukb-b-19524	Vitamin B12	64979	rs114250802	G	A	4	83006326	0.020298	0.0861695	0.0193615	8.60003e-06	0.000304736	19.8069
ukb-b-19524	Vitamin B12	64979	rs67568068	C	T	5	160155731	0.212722	-0.0317378	0.00664671	1.79999e-06	0.000350764	22.7996
ukb-b-19524	Vitamin B12	64979	rs2262245	C	T	6	34567694	0.319796	-0.0264503	0.00584707	6.1e-06	0.000314829	20.4631
ukb-b-19524	Vitamin B12	64979	rs4717478	A	G	7	68445702	0.766619	-0.0288514	0.00645677	7.90005e-06	0.000307183	19.9659
ukb-b-19524	Vitamin B12	64979	rs148901823	G	A	7	36745068	0.080711	-0.0486291	0.0100516	1.29999e-06	0.000360075	23.405
ukb-b-19524	Vitamin B12	64979	rs193228340	C	T	8	27008230	0.007133	0.156303	0.0340106	4.30002e-06	0.000324932	21.1199
ukb-b-19524	Vitamin B12	64979	rs12776611	A	G	10	71424622	0.022116	-0.0878135	0.0188958	3.40001e-06	0.000332257	21.5963
ukb-b-19524	Vitamin B12	64979	rs1419875	G	T	10	118044136	0.200804	-0.0315231	0.00683151	3.89996e-06	0.000327574	21.2917
ukb-b-19524	Vitamin B12	64979	rs4880772	G	A	10	1175546	0.035785	0.0660258	0.0148016	8.19993e-06	0.000306129	19.8974
ukb-b-19524	Vitamin B12	64979	rs1546109	C	G	11	130316869	0.634648	0.0254355	0.00567071	7.29995e-06	0.000309527	20.1183
ukb-b-19524	Vitamin B12	64979	rs142650015	A	C	12	58924952	0.010731	-0.124914	0.0276191	6.1e-06	0.000314698	20.4545
ukb-b-19524	Vitamin B12	64979	rs61504980	A	G	13	25089906	0.243761	0.0287053	0.00639084	7.10003e-06	0.000310385	20.1741
ukb-b-19524	Vitamin B12	64979	rs2749504	A	G	14	40200358	0.349869	-0.0258845	0.00575753	6.90001e-06	0.000310956	20.2113
ukb-b-19524	Vitamin B12	64979	rs61994378	C	T	14	106827305	0.027799	0.0934555	0.0197741	2.30001e-06	0.000343632	22.3359
ukb-b-19524	Vitamin B12	64979	rs12943383	A	G	17	9967513	0.255413	0.0284361	0.0062547	5.49997e-06	0.000317992	20.6687
ukb-b-19524	Vitamin B12	64979	rs12944377	C	T	17	8947708	0.425002	-0.0247739	0.00553908	7.69999e-06	0.000307756	20.0032
ukb-b-19524	Vitamin B12	64979	rs388561	C	T	22	34612149	0.880654	0.040271	0.00854945	2.5e-06	0.00034134	22.1868
ukb-b-19524	Vitamin B12	64979	rs117428413	A	C	22	41424903	0.035104	-0.0664541	0.0148144	7.29995e-06	0.000309576	20.1216
ukb-b-19390	Vitamin C	64979	rs2485652	G	A	1	44595410	0.37586	0.0251306	0.00567557	9.49992e-06	0.000301636	19.6053
ukb-b-19390	Vitamin C	64979	rs114158296	T	C	2	113801086	0.010293	0.126618	0.0285252	8.99995e-06	0.00030313	19.7024
ukb-b-19390	Vitamin C	64979	rs7626478	A	G	3	165589571	0.720257	0.0279796	0.00610134	4.49997e-06	0.000323533	21.029
ukb-b-19390	Vitamin C	64979	rs114598078	T	C	3	81252851	0.042309	0.0655782	0.0137636	1.89998e-06	0.000349245	22.7008
ukb-b-19390	Vitamin C	64979	rs4481190	C	A	3	155038283	0.351041	-0.0306375	0.00574377	9.59997e-08	0.000437673	28.4511
ukb-b-19390	Vitamin C	64979	rs6812943	A	G	4	186604905	0.595801	0.0251957	0.00561422	7.19996e-06	0.000309861	20.1401
ukb-b-19390	Vitamin C	64979	rs78506130	G	A	6	71022423	0.066397	0.0502625	0.011353	9.49992e-06	0.000301552	19.5999
ukb-b-19390	Vitamin C	64979	rs79757038	T	C	7	38632481	0.019745	-0.0871327	0.0197102	9.80009e-06	0.000300661	19.5419
ukb-b-19390	Vitamin C	64979	rs74978963	T	C	7	68166615	0.008729	0.150814	0.0310213	1.2e-06	0.000363607	23.6347
ukb-b-19390	Vitamin C	64979	rs11986565	G	T	8	16169048	0.591226	0.0255192	0.00560563	5.30005e-06	0.000318841	20.7239
ukb-b-19390	Vitamin C	64979	rs117381692	A	G	10	118008806	0.036242	-0.0663395	0.0146568	5.99998e-06	0.000315178	20.4858
ukb-b-19390	Vitamin C	64979	rs61868302	T	C	10	135260228	0.060676	-0.0571013	0.0118391	1.40001e-06	0.000357871	23.2617
ukb-b-19390	Vitamin C	64979	rs79456937	T	C	10	81202708	0.05045	0.0573569	0.0126128	5.39995e-06	0.000318154	20.6793
ukb-b-19390	Vitamin C	64979	rs17482258	T	C	12	26949117	0.099073	0.042829	0.00926045	3.69999e-06	0.000329076	21.3894
ukb-b-19390	Vitamin C	64979	rs2018201	G	T	12	52340724	0.026551	-0.0808079	0.0171646	2.5e-06	0.000340972	22.1629
ukb-b-19390	Vitamin C	64979	rs9540734	A	G	13	66965411	0.477524	-0.0259285	0.00548469	2.30001e-06	0.000343818	22.3479
ukb-b-19390	Vitamin C	64979	rs4238567	C	T	15	33927389	0.522046	0.0253068	0.00550812	4.30002e-06	0.000324753	21.1084
ukb-b-19390	Vitamin C	64979	rs11650824	A	T	17	68115897	0.035071	0.0794787	0.0158822	5.60003e-07	0.000385247	25.0419
ukb-b-19390	Vitamin C	64979	rs140617399	G	T	18	37136201	0.013058	0.117642	0.0258097	5.19996e-06	0.00031963	20.7752
ukb-b-19390	Vitamin C	64979	rs12104154	T	C	19	2097832	0.074316	-0.049787	0.0109475	5.39995e-06	0.000318193	20.6818
ukb-b-19390	Vitamin C	64979	rs913833	G	A	20	51460324	0.929852	-0.0478842	0.0107407	8.30004e-06	0.000305783	19.8749
ukb-b-19390	Vitamin C	64979	rs56161640	T	A	21	39743718	0.165901	-0.0336833	0.00740269	5.39995e-06	0.000318522	20.7032
ukb-b-19390	Vitamin C	64979	rs1883993	A	G	22	25211229	0.095419	0.044959	0.00935324	1.5e-06	0.000355453	23.1045
ukb-b-18593	vitamin D	64979	rs12120559	T	G	1	119844431	0.48993	-0.0245148	0.00549639	8.19993e-06	0.000306052	19.8924
ukb-b-18593	vitamin D	64979	rs72899450	A	G	2	187809924	0.044122	0.0606855	0.0133422	5.39995e-06	0.000318276	20.6872
ukb-b-18593	vitamin D	64979	rs4395237	G	T	2	35598885	0.049626	-0.0601061	0.0127619	2.5e-06	0.00034126	22.1816
ukb-b-18593	vitamin D	64979	rs2399949	C	T	3	145453826	0.184585	-0.034239	0.00705966	1.2e-06	0.000361863	23.5213
ukb-b-18593	vitamin D	64979	rs75713989	T	C	3	186632942	0.129857	0.039147	0.00816677	1.6e-06	0.000353484	22.9765
ukb-b-18593	vitamin D	64979	rs73185990	G	A	3	180350515	0.015031	0.102647	0.0232177	9.80009e-06	0.000300712	19.5452
ukb-b-18593	vitamin D	64979	rs60858456	C	T	4	119047722	0.164595	0.0327214	0.00738814	9.49992e-06	0.000301779	19.6146
ukb-b-18593	vitamin D	64979	rs57038272	T	C	5	76259816	0.176978	0.0333323	0.00723695	4.09996e-06	0.000326366	21.2132
ukb-b-18593	vitamin D	64979	rs7705693	T	C	5	124084365	0.419028	-0.0251512	0.00554522	5.69994e-06	0.000316497	20.5715
ukb-b-18593	vitamin D	64979	rs582962	A	G	6	69521978	0.684179	-0.0283174	0.00608067	3.2e-06	0.000333646	21.6866
ukb-b-18593	vitamin D	64979	rs117693112	A	G	7	108727403	0.04134	0.0682431	0.0144786	2.39999e-06	0.000341777	22.2152
ukb-b-18593	vitamin D	64979	rs679830	C	T	7	54674873	0.948622	-0.0601819	0.012755	2.39999e-06	0.000342491	22.2617
ukb-b-18593	vitamin D	64979	rs80261862	T	C	7	36760624	0.097814	-0.0448741	0.00926708	1.29999e-06	0.000360725	23.4473
ukb-b-18593	vitamin D	64979	rs72682991	T	C	8	86468354	0.123875	-0.037379	0.0083949	8.50002e-06	0.000305013	19.8249
ukb-b-18593	vitamin D	64979	rs17301981	C	T	9	84986248	0.088198	-0.0437855	0.00958474	4.90004e-06	0.000321061	20.8683
ukb-b-18593	vitamin D	64979	rs11255252	A	G	10	7667597	0.089193	0.0428066	0.00967687	9.69996e-06	0.000301056	19.5676
ukb-b-18593	vitamin D	64979	rs74593039	C	G	10	44421069	0.157655	0.0350049	0.00753919	3.40001e-06	0.000331659	21.5573
ukb-b-18593	vitamin D	64979	rs61942184	C	G	12	103586618	0.027543	0.0822174	0.0177573	3.69999e-06	0.000329805	21.4368
ukb-b-18593	vitamin D	64979	rs9561693	T	C	13	95440345	0.250668	-0.0288057	0.00634225	5.60003e-06	0.000317365	20.628
ukb-b-18593	vitamin D	64979	rs61504980	A	G	13	25089906	0.243761	0.0286151	0.00641668	8.19993e-06	0.000305959	19.8864
ukb-b-18593	vitamin D	64979	rs35775421	A	G	14	103462580	0.053231	-0.0559707	0.0122186	4.60002e-06	0.000322824	20.9829
ukb-b-18593	vitamin D	64979	rs16959029	G	A	15	47486516	0.017056	0.099056	0.02227	8.70001e-06	0.00030438	19.7837
ukb-b-18593	vitamin D	64979	rs10469075	T	C	18	75110848	0.189076	-0.0324603	0.00701256	3.69999e-06	0.000329637	21.4259
ukb-b-18593	vitamin D	64979	rs117732619	C	T	21	29482272	0.012903	-0.117864	0.0261388	6.49995e-06	0.000312811	20.3319
ieu-a-1079	Zinc	2603	rs7569234	C	T	2	16552963	NA	0.539	0.118	5.13003e-06	0.00795192	20.8487
ieu-a-1079	Zinc	2603	rs4333127	A	G	4	5930033	NA	0.218	0.047	2.99999e-06	0.00819725	21.4973
ieu-a-1079	Zinc	2603	rs17511001	A	G	4	109433358	NA	0.132	0.029	7.11001e-06	0.0078965	20.7023
ieu-a-1079	Zinc	2603	rs11763353	G	A	7	15630871	NA	-0.192	0.039	6.90001e-07	0.00922516	24.2181
ieu-a-1079	Zinc	2603	rs1532423	G	A	8	86268313	NA	-0.178	0.026	6.4003e-12	0.0176876	46.8338
ieu-a-1079	Zinc	2603	rs11232535	C	T	11	80928809	NA	0.325	0.065	6.72992e-07	0.00951294	24.9808
ieu-a-1079	Zinc	2603	rs7148590	A	G	14	65473196	NA	-0.14	0.026	1.37e-07	0.011016	28.9718
ieu-a-1079	Zinc	2603	rs17097781	T	C	14	99223307	NA	-0.242	0.055	9.34997e-06	0.00738266	19.3451
ieu-a-1079	Zinc	2603	rs10484100	G	A	14	86817096	NA	-0.209	0.045	3.29997e-06	0.00821882	21.5543
ieu-a-1079	Zinc	2603	rs2120019	C	T	15	75334184	NA	-0.287	0.033	1.54989e-18	0.0282372	75.5792
ieu-a-1079	Zinc	2603	rs8099461	G	A	18	45938415	NA	-0.278	0.061	5.21003e-06	0.00791597	20.7537
Abbreviations: SNPs: single nucleotide polymorphisms; chr: chromosome; EAF: effect allele frequency; pos: position; SE: standard error.

## Sheet: Supplementary Table S2
Supplementary Table S2. The Mendelian randomization analyses of 10 circulating micronutrients and the risk of 9 ulcers.
Exposure	Outcome	No of SNPs	Method	OR (95%CI)	P-value
Copper	Corneal ulcer	11	MR Egger	0.990(0.926-1.058)	0.77578
Copper	Corneal ulcer	11	Weighted median	0.986(0.928-1.049)	0.657146
Copper	Corneal ulcer	11	Inverse variance weighted	0.976(0.931-1.023)	0.308438
Copper	Corneal ulcer	11	Simple mode	0.981(0.881-1.093)	0.738325
Copper	Corneal ulcer	11	Weighted mode	0.985(0.931-1.043)	0.626771
Selenium	Corneal ulcer	13	MR Egger	1.027(0.923-1.143)	0.630989
Selenium	Corneal ulcer	13	Weighted median	1.026(0.949-1.11)	0.515143
Selenium	Corneal ulcer	13	Inverse variance weighted	1.024(0.965-1.087)	0.431852
Selenium	Corneal ulcer	13	Simple mode	1.044(0.946-1.153)	0.406046
Selenium	Corneal ulcer	13	Weighted mode	1.031(0.952-1.116)	0.465893
Zinc	Corneal ulcer	11	MR Egger	0.986(0.739-1.317)	0.92777
Zinc	Corneal ulcer	11	Weighted median	1.064(0.959-1.181)	0.239676
Zinc	Corneal ulcer	11	Inverse variance weighted	1.001(0.914-1.098)	0.976695
Zinc	Corneal ulcer	11	Simple mode	1.074(0.874-1.321)	0.511365
Zinc	Corneal ulcer	11	Weighted mode	1.086(0.926-1.274)	0.335334
Carotene	Corneal ulcer	30	MR Egger	0.663(0.331-1.325)	0.254582
Carotene	Corneal ulcer	30	Weighted median	0.84(0.571-1.235)	0.37541
Carotene	Corneal ulcer	30	Inverse variance weighted	0.931(0.705-1.229)	0.611947
Carotene	Corneal ulcer	30	Simple mode	0.657(0.302-1.432)	0.299553
Carotene	Corneal ulcer	30	Weighted mode	0.657(0.328-1.318)	0.246944
Vitamin D	Corneal ulcer	24	MR Egger	0.822(0.389-1.736)	0.612868
Vitamin D	Corneal ulcer	24	Weighted median	0.862(0.578-1.287)	0.468347
Vitamin D	Corneal ulcer	24	Inverse variance weighted	1.085(0.819-1.436)	0.570677
Vitamin D	Corneal ulcer	24	Simple mode	0.72(0.34-1.527)	0.401206
Vitamin D	Corneal ulcer	24	Weighted mode	0.7(0.349-1.402)	0.324274
Vitamin C	Corneal ulcer	23	MR Egger	3.338(1.918-5.807)	0.000344213
Vitamin C	Corneal ulcer	23	Weighted median	1.211(0.829-1.769)	0.321989
Vitamin C	Corneal ulcer	23	Inverse variance weighted	1.428(1.084-1.88)	0.011211
Vitamin C	Corneal ulcer	23	Simple mode	0.991(0.434-2.264)	0.983339
Vitamin C	Corneal ulcer	23	Weighted mode	1.037(0.49-2.196)	0.92497
Vitamin B12	Corneal ulcer	26	MR Egger	1.121(0.542-2.32)	0.760765
Vitamin B12	Corneal ulcer	26	Weighted median	0.796(0.528-1.2)	0.275509
Vitamin B12	Corneal ulcer	26	Inverse variance weighted	0.995(0.73-1.355)	0.973523
Vitamin B12	Corneal ulcer	26	Simple mode	0.572(0.239-1.371)	0.222261
Vitamin B12	Corneal ulcer	26	Weighted mode	0.584(0.219-1.56)	0.293562
Iron	Corneal ulcer	24	MR Egger	0.851(0.486-1.489)	0.57768
Iron	Corneal ulcer	24	Weighted median	0.863(0.598-1.244)	0.428583
Iron	Corneal ulcer	24	Inverse variance weighted	0.863(0.661-1.128)	0.280286
Iron	Corneal ulcer	24	Simple mode	0.787(0.432-1.433)	0.441859
Iron	Corneal ulcer	24	Weighted mode	0.798(0.469-1.357)	0.412995
Magnesium	Corneal ulcer	35	MR Egger	0.918(0.577-1.461)	0.720552
Magnesium	Corneal ulcer	35	Weighted median	1.2(0.864-1.668)	0.277102
Magnesium	Corneal ulcer	35	Inverse variance weighted	1.018(0.793-1.309)	0.886216
Magnesium	Corneal ulcer	35	Simple mode	1.441(0.788-2.634)	0.243789
Magnesium	Corneal ulcer	35	Weighted mode	1.462(0.888-2.408)	0.144957
Calcium	Corneal ulcer	27	MR Egger	1.155(0.443-3.01)	0.770819
Calcium	Corneal ulcer	27	Weighted median	0.963(0.646-1.436)	0.855054
Calcium	Corneal ulcer	27	Inverse variance weighted	0.948(0.688-1.306)	0.744469
Calcium	Corneal ulcer	27	Simple mode	1.004(0.469-2.148)	0.991596
Calcium	Corneal ulcer	27	Weighted mode	0.977(0.492-1.941)	0.948334
copper	Recurring oral aphthae, including avohilmo	11	MR Egger	0.982(0.904-1.067)	0.677478
copper	Recurring oral aphthae, including avohilmo	11	Weighted median	0.972(0.9-1.05)	0.470121
copper	Recurring oral aphthae, including avohilmo	11	Inverse variance weighted	0.978(0.923-1.037)	0.464695
copper	Recurring oral aphthae, including avohilmo	11	Simple mode	0.989(0.857-1.142)	0.884284
copper	Recurring oral aphthae, including avohilmo	11	Weighted mode	0.974(0.906-1.048)	0.496192
Selenium	Recurring oral aphthae, including avohilmo	13	MR Egger	0.986(0.872-1.115)	0.82825
Selenium	Recurring oral aphthae, including avohilmo	13	Weighted median	1.011(0.917-1.116)	0.823562
Selenium	Recurring oral aphthae, including avohilmo	13	Inverse variance weighted	0.999(0.931-1.073)	0.984273
Selenium	Recurring oral aphthae, including avohilmo	13	Simple mode	1.017(0.872-1.186)	0.832083
Selenium	Recurring oral aphthae, including avohilmo	13	Weighted mode	1.013(0.894-1.147)	0.845183
Zinc	Recurring oral aphthae, including avohilmo	11	MR Egger	1.116(0.814-1.53)	0.511411
Zinc	Recurring oral aphthae, including avohilmo	11	Weighted median	0.995(0.88-1.125)	0.9334
Zinc	Recurring oral aphthae, including avohilmo	11	Inverse variance weighted	1.039(0.939-1.15)	0.455595
Zinc	Recurring oral aphthae, including avohilmo	11	Simple mode	0.975(0.832-1.142)	0.759846
Zinc	Recurring oral aphthae, including avohilmo	11	Weighted mode	1.005(0.872-1.16)	0.941738
Carotene	Recurring oral aphthae, including avohilmo	30	MR Egger	2.130(0.97-4.675)	0.0699678
Carotene	Recurring oral aphthae, including avohilmo	30	Weighted median	1.045(0.659-1.656)	0.852843
Carotene	Recurring oral aphthae, including avohilmo	30	Inverse variance weighted	1.378(1.004-1.892)	0.0470558
Carotene	Recurring oral aphthae, including avohilmo	30	Simple mode	0.895(0.398-2.011)	0.789437
Carotene	Recurring oral aphthae, including avohilmo	30	Weighted mode	0.937(0.472-1.861)	0.853904
vitamin D	Recurring oral aphthae, including avohilmo	24	MR Egger	1.156(0.468-2.855)	0.75603
vitamin D	Recurring oral aphthae, including avohilmo	24	Weighted median	1.002(0.613-1.636)	0.993786
vitamin D	Recurring oral aphthae, including avohilmo	24	Inverse variance weighted	1.030(0.732-1.451)	0.863859
vitamin D	Recurring oral aphthae, including avohilmo	24	Simple mode	1.221(0.52-2.869)	0.650413
vitamin D	Recurring oral aphthae, including avohilmo	24	Weighted mode	1.059(0.506-2.214)	0.880923
Vitamin C	Recurring oral aphthae, including avohilmo	23	MR Egger	1.107(0.551-2.222)	0.778022
Vitamin C	Recurring oral aphthae, including avohilmo	23	Weighted median	1.183(0.73-1.919)	0.494809
Vitamin C	Recurring oral aphthae, including avohilmo	23	Inverse variance weighted	1.008(0.72-1.41)	0.964208
Vitamin C	Recurring oral aphthae, including avohilmo	23	Simple mode	1.342(0.598-3.012)	0.48374
Vitamin C	Recurring oral aphthae, including avohilmo	23	Weighted mode	1.188(0.614-2.299)	0.613886
Vitamin B12	Recurring oral aphthae, including avohilmo	26	MR Egger	0.973(0.411-2.306)	0.95157
Vitamin B12	Recurring oral aphthae, including avohilmo	26	Weighted median	1.005(0.619-1.631)	0.984546
Vitamin B12	Recurring oral aphthae, including avohilmo	26	Inverse variance weighted	0.794(0.55-1.145)	0.216716
Vitamin B12	Recurring oral aphthae, including avohilmo	26	Simple mode	1.096(0.448-2.681)	0.843179
Vitamin B12	Recurring oral aphthae, including avohilmo	26	Weighted mode	1.063(0.473-2.388)	0.883935
Iron	Recurring oral aphthae, including avohilmo	24	MR Egger	0.974(0.486-1.951)	0.941436
Iron	Recurring oral aphthae, including avohilmo	24	Weighted median	1.105(0.672-1.815)	0.6947
Iron	Recurring oral aphthae, including avohilmo	24	Inverse variance weighted	0.866(0.622-1.207)	0.395288
Iron	Recurring oral aphthae, including avohilmo	24	Simple mode	1.330(0.578-3.061)	0.509439
Iron	Recurring oral aphthae, including avohilmo	24	Weighted mode	1.264(0.64-2.496)	0.506289
Magnesium	Recurring oral aphthae, including avohilmo	35	MR Egger	0.854(0.496-1.472)	0.57441
Magnesium	Recurring oral aphthae, including avohilmo	35	Weighted median	1.015(0.655-1.573)	0.946785
Magnesium	Recurring oral aphthae, including avohilmo	35	Inverse variance weighted	0.829(0.619-1.109)	0.206449
Magnesium	Recurring oral aphthae, including avohilmo	35	Simple mode	0.877(0.413-1.862)	0.734729
Magnesium	Recurring oral aphthae, including avohilmo	35	Weighted mode	0.980(0.613-1.567)	0.933507
Calcium	Recurring oral aphthae, including avohilmo	27	MR Egger	1.006(0.36-2.812)	0.990873
Calcium	Recurring oral aphthae, including avohilmo	27	Weighted median	1.088(0.669-1.771)	0.733573
Calcium	Recurring oral aphthae, including avohilmo	27	Inverse variance weighted	1.168(0.828-1.648)	0.376632
Calcium	Recurring oral aphthae, including avohilmo	27	Simple mode	0.750(0.279-2.017)	0.574184
Calcium	Recurring oral aphthae, including avohilmo	27	Weighted mode	0.750(0.281-2.008)	0.572375
copper	Ulcer of oesophagus	11	MR Egger	0.931(0.834-1.04)	0.237629
copper	Ulcer of oesophagus	11	Weighted median	0.941(0.85-1.041)	0.234359
copper	Ulcer of oesophagus	11	Inverse variance weighted	0.952(0.88-1.029)	0.21559
copper	Ulcer of oesophagus	11	Simple mode	0.958(0.798-1.149)	0.650643
copper	Ulcer of oesophagus	11	Weighted mode	0.939(0.859-1.027)	0.200015
Selenium	Ulcer of oesophagus	13	MR Egger	1.024(0.867-1.21)	0.784974
Selenium	Ulcer of oesophagus	13	Weighted median	1.052(0.919-1.203)	0.465318
Selenium	Ulcer of oesophagus	13	Inverse variance weighted	1.075(0.977-1.184)	0.138297
Selenium	Ulcer of oesophagus	13	Simple mode	1.064(0.869-1.303)	0.559128
Selenium	Ulcer of oesophagus	13	Weighted mode	1.035(0.885-1.211)	0.672724
Zinc	Ulcer of oesophagus	11	MR Egger	1.232(0.81-1.872)	0.354747
Zinc	Ulcer of oesophagus	11	Weighted median	1.166(0.986-1.379)	0.0722469
Zinc	Ulcer of oesophagus	11	Inverse variance weighted	1.165(1.02-1.332)	0.0245813
Zinc	Ulcer of oesophagus	11	Simple mode	1.203(0.943-1.534)	0.167687
Zinc	Ulcer of oesophagus	11	Weighted mode	1.186(0.978-1.437)	0.112913
Carotene	Ulcer of oesophagus	30	MR Egger	0.671(0.233-1.938)	0.467569
Carotene	Ulcer of oesophagus	30	Weighted median	1.446(0.806-2.594)	0.216182
Carotene	Ulcer of oesophagus	30	Inverse variance weighted	1.075(0.705-1.64)	0.736427
Carotene	Ulcer of oesophagus	30	Simple mode	2.116(0.603-7.423)	0.251474
Carotene	Ulcer of oesophagus	30	Weighted mode	2.167(0.644-7.288)	0.221508
vitamin D	Ulcer of oesophagus	24	MR Egger	0.828(0.21-3.264)	0.789934
vitamin D	Ulcer of oesophagus	24	Weighted median	0.842(0.432-1.641)	0.613459
vitamin D	Ulcer of oesophagus	24	Inverse variance weighted	1.066(0.641-1.773)	0.804284
vitamin D	Ulcer of oesophagus	24	Simple mode	0.805(0.243-2.669)	0.725674
vitamin D	Ulcer of oesophagus	24	Weighted mode	0.735(0.275-1.963)	0.545144
Vitamin C	Ulcer of oesophagus	23	MR Egger	0.999(0.395-2.528)	0.997813
Vitamin C	Ulcer of oesophagus	23	Weighted median	0.814(0.42-1.578)	0.542414
Vitamin C	Ulcer of oesophagus	23	Inverse variance weighted	0.957(0.611-1.497)	0.84636
Vitamin C	Ulcer of oesophagus	23	Simple mode	0.619(0.166-2.308)	0.482293
Vitamin C	Ulcer of oesophagus	23	Weighted mode	0.625(0.202-1.938)	0.424706
Vitamin B12	Ulcer of oesophagus	26	MR Egger	0.864(0.259-2.888)	0.814504
Vitamin B12	Ulcer of oesophagus	26	Weighted median	1.262(0.643-2.477)	0.498865
Vitamin B12	Ulcer of oesophagus	26	Inverse variance weighted	0.958(0.576-1.592)	0.867898
Vitamin B12	Ulcer of oesophagus	26	Simple mode	2.074(0.498-8.635)	0.325927
Vitamin B12	Ulcer of oesophagus	26	Weighted mode	1.778(0.408-7.758)	0.450957
Iron	Ulcer of oesophagus	24	MR Egger	0.550(0.195-1.553)	0.271289
Iron	Ulcer of oesophagus	24	Weighted median	1.064(0.544-2.08)	0.857043
Iron	Ulcer of oesophagus	24	Inverse variance weighted	1.044(0.63-1.73)	0.866483
Iron	Ulcer of oesophagus	24	Simple mode	0.469(0.144-1.53)	0.221806
Iron	Ulcer of oesophagus	24	Weighted mode	0.862(0.341-2.18)	0.756609
Magnesium	Ulcer of oesophagus	35	MR Egger	0.775(0.381-1.578)	0.487643
Magnesium	Ulcer of oesophagus	35	Weighted median	1.124(0.635-1.989)	0.687929
Magnesium	Ulcer of oesophagus	35	Inverse variance weighted	0.979(0.665-1.44)	0.913233
Magnesium	Ulcer of oesophagus	35	Simple mode	1.078(0.409-2.842)	0.880796
Magnesium	Ulcer of oesophagus	35	Weighted mode	1.128(0.55-2.312)	0.744344
Calcium	Ulcer of oesophagus	27	MR Egger	1.497(0.393-5.711)	0.559899
Calcium	Ulcer of oesophagus	27	Weighted median	1.012(0.548-1.871)	0.969035
Calcium	Ulcer of oesophagus	27	Inverse variance weighted	1.071(0.68-1.687)	0.767791
Calcium	Ulcer of oesophagus	27	Simple mode	0.837(0.252-2.784)	0.774439
Calcium	Ulcer of oesophagus	27	Weighted mode	0.737(0.22-2.474)	0.625653
copper	Gastric ulcer	11	MR Egger	1.101(0.993-1.221)	0.102474
copper	Gastric ulcer	11	Weighted median	1.065(0.988-1.147)	0.100859
copper	Gastric ulcer	11	Inverse variance weighted	1.044(0.966-1.128)	0.276991
copper	Gastric ulcer	11	Simple mode	0.961(0.815-1.133)	0.645276
copper	Gastric ulcer	11	Weighted mode	1.071(0.997-1.151)	0.0913794
Selenium	Gastric ulcer	13	MR Egger	1.004(0.911-1.107)	0.937288
Selenium	Gastric ulcer	13	Weighted median	1.005(0.932-1.083)	0.899763
Selenium	Gastric ulcer	13	Inverse variance weighted	1.003(0.948-1.061)	0.920916
Selenium	Gastric ulcer	13	Simple mode	0.964(0.863-1.076)	0.526104
Selenium	Gastric ulcer	13	Weighted mode	0.966(0.877-1.064)	0.495864
Zinc	Gastric ulcer	11	MR Egger	1.209(0.971-1.505)	0.124432
Zinc	Gastric ulcer	11	Weighted median	1.141(1.032-1.263)	0.0104227
Zinc	Gastric ulcer	11	Inverse variance weighted	1.141(1.060-1.228)	0.000457027
Zinc	Gastric ulcer	11	Simple mode	1.067(0.909-1.251)	0.448083
Zinc	Gastric ulcer	11	Weighted mode	1.161(1.006-1.339)	0.0677596
Carotene	Gastric ulcer	30	MR Egger	0.686(0.35-1.343)	0.280728
Carotene	Gastric ulcer	30	Weighted median	1.166(0.808-1.682)	0.412333
Carotene	Gastric ulcer	30	Inverse variance weighted	0.978(0.746-1.284)	0.875181
Carotene	Gastric ulcer	30	Simple mode	1.40(0.719-2.727)	0.330607
Carotene	Gastric ulcer	30	Weighted mode	1.416(0.753-2.663)	0.288838
vitamin D	Gastric ulcer	24	MR Egger	1.237(0.539-2.839)	0.620738
vitamin D	Gastric ulcer	24	Weighted median	0.905(0.597-1.372)	0.638597
vitamin D	Gastric ulcer	24	Inverse variance weighted	0.956(0.701-1.304)	0.777071
vitamin D	Gastric ulcer	24	Simple mode	0.887(0.369-2.131)	0.79021
vitamin D	Gastric ulcer	24	Weighted mode	0.742(0.335-1.645)	0.469971
Vitamin C	Gastric ulcer	23	MR Egger	0.733(0.387-1.387)	0.350804
Vitamin C	Gastric ulcer	23	Weighted median	0.922(0.619-1.374)	0.690152
Vitamin C	Gastric ulcer	23	Inverse variance weighted	0.96(0.707-1.305)	0.795951
Vitamin C	Gastric ulcer	23	Simple mode	1.022(0.457-2.287)	0.957408
Vitamin C	Gastric ulcer	23	Weighted mode	0.927(0.452-1.903)	0.838789
Vitamin B12	Gastric ulcer	26	MR Egger	1.222(0.556-2.684)	0.621973
Vitamin B12	Gastric ulcer	26	Weighted median	0.819(0.568-1.18)	0.282834
Vitamin B12	Gastric ulcer	26	Inverse variance weighted	0.866(0.618-1.215)	0.406133
Vitamin B12	Gastric ulcer	26	Simple mode	0.837(0.44-1.592)	0.591758
Vitamin B12	Gastric ulcer	26	Weighted mode	0.837(0.465-1.507)	0.55762
Iron	Gastric ulcer	24	MR Egger	0.777(0.39-1.55)	0.481782
Iron	Gastric ulcer	24	Weighted median	0.682(0.473-0.983)	0.0403391
Iron	Gastric ulcer	24	Inverse variance weighted	0.810(0.587-1.118)	0.200402
Iron	Gastric ulcer	24	Simple mode	0.633(0.339-1.182)	0.164896
Iron	Gastric ulcer	24	Weighted mode	0.586(0.351-0.979)	0.0527169
Magnesium	Gastric ulcer	35	MR Egger	0.848(0.572-1.259)	0.420093
Magnesium	Gastric ulcer	35	Weighted median	0.899(0.662-1.221)	0.496164
Magnesium	Gastric ulcer	35	Inverse variance weighted	0.857(0.691-1.062)	0.15722
Magnesium	Gastric ulcer	35	Simple mode	0.917(0.51-1.648)	0.773602
Magnesium	Gastric ulcer	35	Weighted mode	0.988(0.615-1.589)	0.96199
Calcium	Gastric ulcer	27	MR Egger	1.337(0.551-3.246)	0.526646
Calcium	Gastric ulcer	27	Weighted median	1.177(0.799-1.734)	0.410259
Calcium	Gastric ulcer	27	Inverse variance weighted	1.116(0.829-1.502)	0.469539
Calcium	Gastric ulcer	27	Simple mode	1.212(0.547-2.687)	0.640034
Calcium	Gastric ulcer	27	Weighted mode	1.184(0.573-2.448)	0.651842
copper	Duodenal ulcer	11	MR Egger	1.075(0.942-1.226)	0.309098
copper	Duodenal ulcer	11	Weighted median	1.074(0.986-1.169)	0.100208
copper	Duodenal ulcer	11	Inverse variance weighted	1.059(0.969-1.156)	0.206707
copper	Duodenal ulcer	11	Simple mode	1.081(0.927-1.26)	0.34592
copper	Duodenal ulcer	11	Weighted mode	1.078(0.999-1.162)	0.081001
Selenium	Duodenal ulcer	13	MR Egger	0.965(0.839-1.11)	0.631138
Selenium	Duodenal ulcer	13	Weighted median	0.990(0.896-1.093)	0.836585
Selenium	Duodenal ulcer	13	Inverse variance weighted	1.007(0.929-1.091)	0.868338
Selenium	Duodenal ulcer	13	Simple mode	0.986(0.86-1.131)	0.842882
Selenium	Duodenal ulcer	13	Weighted mode	0.992(0.905-1.087)	0.864126
Zinc	Duodenal ulcer	11	MR Egger	0.869(0.654-1.155)	0.358612
Zinc	Duodenal ulcer	11	Weighted median	0.973(0.85-1.113)	0.688135
Zinc	Duodenal ulcer	11	Inverse variance weighted	0.989(0.899-1.088)	0.826728
Zinc	Duodenal ulcer	11	Simple mode	1.02(0.826-1.259)	0.857564
Zinc	Duodenal ulcer	11	Weighted mode	0.98(0.829-1.158)	0.814275
Carotene	Duodenal ulcer	30	MR Egger	1.292(0.556-3.005)	0.556253
Carotene	Duodenal ulcer	30	Weighted median	1.108(0.691-1.777)	0.671248
Carotene	Duodenal ulcer	30	Inverse variance weighted	0.947(0.676-1.325)	0.748897
Carotene	Duodenal ulcer	30	Simple mode	1.232(0.459-3.304)	0.682176
Carotene	Duodenal ulcer	30	Weighted mode	1.311(0.571-3.007)	0.528084
vitamin D	Duodenal ulcer	24	MR Egger	0.612(0.209-1.793)	0.380144
vitamin D	Duodenal ulcer	24	Weighted median	1.036(0.604-1.777)	0.897204
vitamin D	Duodenal ulcer	24	Inverse variance weighted	0.926(0.618-1.385)	0.706828
vitamin D	Duodenal ulcer	24	Simple mode	1.026(0.384-2.746)	0.958983
vitamin D	Duodenal ulcer	24	Weighted mode	1.026(0.436-2.414)	0.952818
Vitamin C	Duodenal ulcer	23	MR Egger	1.36(0.568-3.257)	0.498102
Vitamin C	Duodenal ulcer	23	Weighted median	1.401(0.833-2.356)	0.204058
Vitamin C	Duodenal ulcer	23	Inverse variance weighted	1.106(0.731-1.675)	0.632389
Vitamin C	Duodenal ulcer	23	Simple mode	1.74(0.687-4.404)	0.254994
Vitamin C	Duodenal ulcer	23	Weighted mode	1.612(0.752-3.455)	0.232523
Vitamin B12	Duodenal ulcer	26	MR Egger	0.432(0.168-1.111)	0.0944011
Vitamin B12	Duodenal ulcer	26	Weighted median	0.94(0.564-1.569)	0.81381
Vitamin B12	Duodenal ulcer	26	Inverse variance weighted	1.004(0.654-1.543)	0.983859
Vitamin B12	Duodenal ulcer	26	Simple mode	0.878(0.312-2.473)	0.80742
Vitamin B12	Duodenal ulcer	26	Weighted mode	0.770(0.328-1.807)	0.55346
Iron	Duodenal ulcer	24	MR Egger	1.196(0.584-2.449)	0.62894
Iron	Duodenal ulcer	24	Weighted median	0.762(0.459-1.266)	0.294002
Iron	Duodenal ulcer	24	Inverse variance weighted	0.851(0.605-1.198)	0.355696
Iron	Duodenal ulcer	24	Simple mode	0.746(0.286-1.948)	0.556031
Iron	Duodenal ulcer	24	Weighted mode	0.706(0.236-2.117)	0.540712
Magnesium	Duodenal ulcer	35	MR Egger	0.962(0.512-1.81)	0.905481
Magnesium	Duodenal ulcer	35	Weighted median	1.033(0.652-1.634)	0.890936
Magnesium	Duodenal ulcer	35	Inverse variance weighted	1.068(0.761-1.5)	0.702277
Magnesium	Duodenal ulcer	35	Simple mode	0.686(0.342-1.377)	0.296592
Magnesium	Duodenal ulcer	35	Weighted mode	0.935(0.555-1.575)	0.802128
Calcium	Duodenal ulcer	27	MR Egger	0.403(0.107-1.525)	0.192832
Calcium	Duodenal ulcer	27	Weighted median	0.582(0.345-0.982)	0.0426668
Calcium	Duodenal ulcer	27	Inverse variance weighted	0.581(0.373-0.905)	0.0163939
Calcium	Duodenal ulcer	27	Simple mode	0.706(0.258-1.933)	0.503807
Calcium	Duodenal ulcer	27	Weighted mode	0.596(0.244-1.456)	0.266755
copper	Ulcer of vagina/vulva	11	MR Egger	1.056(0.855-1.304)	0.624661
copper	Ulcer of vagina/vulva	11	Weighted median	1.063(0.883-1.279)	0.520053
copper	Ulcer of vagina/vulva	11	Inverse variance weighted	1.085(0.935-1.259)	0.282919
copper	Ulcer of vagina/vulva	11	Simple mode	1.363(0.947-1.962)	0.126298
copper	Ulcer of vagina/vulva	11	Weighted mode	1.071(0.891-1.288)	0.481669
Selenium	Ulcer of vagina/vulva	13	MR Egger	1.093(0.772-1.547)	0.624786
Selenium	Ulcer of vagina/vulva	13	Weighted median	1.066(0.825-1.379)	0.623946
Selenium	Ulcer of vagina/vulva	13	Inverse variance weighted	1.052(0.866-1.277)	0.609033
Selenium	Ulcer of vagina/vulva	13	Simple mode	0.952(0.64-1.418)	0.814353
Selenium	Ulcer of vagina/vulva	13	Weighted mode	1.063(0.814-1.389)	0.659318
Zinc	Ulcer of vagina/vulva	11	MR Egger	0.650(0.257-1.646)	0.387393
Zinc	Ulcer of vagina/vulva	11	Weighted median	0.674(0.484-0.94)	0.0200746
Zinc	Ulcer of vagina/vulva	11	Inverse variance weighted	0.851(0.63-1.149)	0.291804
Zinc	Ulcer of vagina/vulva	11	Simple mode	0.613(0.359-1.048)	0.104109
Zinc	Ulcer of vagina/vulva	11	Weighted mode	0.624(0.392-0.993)	0.0744766
Carotene	Ulcer of vagina/vulva	30	MR Egger	1.207(0.165-8.815)	0.854429
Carotene	Ulcer of vagina/vulva	30	Weighted median	1.819(0.633-5.227)	0.26632
Carotene	Ulcer of vagina/vulva	30	Inverse variance weighted	1.667(0.753-3.691)	0.207652
Carotene	Ulcer of vagina/vulva	30	Simple mode	1.472(0.225-9.643)	0.689548
Carotene	Ulcer of vagina/vulva	30	Weighted mode	1.675(0.322-8.714)	0.544862
vitamin D	Ulcer of vagina/vulva	24	MR Egger	1.407(0.144-13.77)	0.772118
vitamin D	Ulcer of vagina/vulva	24	Weighted median	1.492(0.433-5.147)	0.526404
vitamin D	Ulcer of vagina/vulva	24	Inverse variance weighted	1.324(0.558-3.143)	0.524608
vitamin D	Ulcer of vagina/vulva	24	Simple mode	1.445(0.178-11.7)	0.733229
vitamin D	Ulcer of vagina/vulva	24	Weighted mode	1.285(0.217-7.593)	0.784643
Vitamin C	Ulcer of vagina/vulva	23	MR Egger	5.746(0.946-34.912)	0.0713533
Vitamin C	Ulcer of vagina/vulva	23	Weighted median	2.892(0.832-10.046)	0.094717
Vitamin C	Ulcer of vagina/vulva	23	Inverse variance weighted	1.812(0.745-4.405)	0.189858
Vitamin C	Ulcer of vagina/vulva	23	Simple mode	4.452(0.474-41.866)	0.20498
Vitamin C	Ulcer of vagina/vulva	23	Weighted mode	4.583(0.713-29.436)	0.122944
Vitamin B12	Ulcer of vagina/vulva	26	MR Egger	1.615(0.252-10.338)	0.617563
Vitamin B12	Ulcer of vagina/vulva	26	Weighted median	1.251(0.439-3.564)	0.674783
Vitamin B12	Ulcer of vagina/vulva	26	Inverse variance weighted	1.671(0.748-3.731)	0.210534
Vitamin B12	Ulcer of vagina/vulva	26	Simple mode	0.816(0.114-5.848)	0.841117
Vitamin B12	Ulcer of vagina/vulva	26	Weighted mode	0.870(0.157-4.826)	0.874475
Iron	Ulcer of vagina/vulva	24	MR Egger	0.430(0.071-2.615)	0.369151
Iron	Ulcer of vagina/vulva	24	Weighted median	0.809(0.252-2.596)	0.721457
Iron	Ulcer of vagina/vulva	24	Inverse variance weighted	1.007(0.426-2.384)	0.986805
Iron	Ulcer of vagina/vulva	24	Simple mode	0.597(0.097-3.685)	0.583736
Iron	Ulcer of vagina/vulva	24	Weighted mode	0.723(0.151-3.467)	0.688372
Magnesium	Ulcer of vagina/vulva	35	MR Egger	1.857(0.406-8.491)	0.430769
Magnesium	Ulcer of vagina/vulva	35	Weighted median	1.254(0.418-3.763)	0.686009
Magnesium	Ulcer of vagina/vulva	35	Inverse variance weighted	2.341(1.034-5.3)	0.0413924
Magnesium	Ulcer of vagina/vulva	35	Simple mode	1.221(0.171-8.708)	0.843268
Magnesium	Ulcer of vagina/vulva	35	Weighted mode	1.126(0.305-4.165)	0.859781
Calcium	Ulcer of vagina/vulva	27	MR Egger	10.943(0.892-134.249)	0.0731523
Calcium	Ulcer of vagina/vulva	27	Weighted median	1.49(0.472-4.706)	0.497074
Calcium	Ulcer of vagina/vulva	27	Inverse variance weighted	1.804(0.765-4.253)	0.177453
Calcium	Ulcer of vagina/vulva	27	Simple mode	0.460(0.046-4.578)	0.513698
Calcium	Ulcer of vagina/vulva	27	Weighted mode	0.450(0.049-4.163)	0.48813
copper	Decubitus ulcer and pressure area	11	MR Egger	0.955(0.837-1.089)	0.507779
copper	Decubitus ulcer and pressure area	11	Weighted median	0.968(0.853-1.098)	0.613404
copper	Decubitus ulcer and pressure area	11	Inverse variance weighted	0.977(0.89-1.071)	0.618406
copper	Decubitus ulcer and pressure area	11	Simple mode	1.044(0.832-1.309)	0.718456
copper	Decubitus ulcer and pressure area	11	Weighted mode	0.962(0.854-1.084)	0.536797
Selenium	Decubitus ulcer and pressure area	13	MR Egger	0.964(0.796-1.169)	0.718811
Selenium	Decubitus ulcer and pressure area	13	Weighted median	0.983(0.846-1.143)	0.82561
Selenium	Decubitus ulcer and pressure area	13	Inverse variance weighted	0.963(0.862-1.077)	0.508382
Selenium	Decubitus ulcer and pressure area	13	Simple mode	0.952(0.764-1.186)	0.668637
Selenium	Decubitus ulcer and pressure area	13	Weighted mode	0.96(0.818-1.126)	0.624697
Zinc	Decubitus ulcer and pressure area	11	MR Egger	1.340(0.871-2.06)	0.215455
Zinc	Decubitus ulcer and pressure area	11	Weighted median	0.920(0.754-1.124)	0.415958
Zinc	Decubitus ulcer and pressure area	11	Inverse variance weighted	0.888(0.768-1.025)	0.105487
Zinc	Decubitus ulcer and pressure area	11	Simple mode	0.946(0.689-1.298)	0.736743
Zinc	Decubitus ulcer and pressure area	11	Weighted mode	0.946(0.732-1.222)	0.677729
Carotene	Decubitus ulcer and pressure area	30	MR Egger	1.539(0.452-5.243)	0.496356
Carotene	Decubitus ulcer and pressure area	30	Weighted median	1.180(0.573-2.43)	0.652548
Carotene	Decubitus ulcer and pressure area	30	Inverse variance weighted	1.153(0.705-1.886)	0.571113
Carotene	Decubitus ulcer and pressure area	30	Simple mode	1.549(0.413-5.809)	0.52143
Carotene	Decubitus ulcer and pressure area	30	Weighted mode	1.479(0.43-5.085)	0.539309
vitamin D	Decubitus ulcer and pressure area	24	MR Egger	1.148(0.251-5.239)	0.86064
vitamin D	Decubitus ulcer and pressure area	24	Weighted median	0.783(0.37-1.658)	0.522572
vitamin D	Decubitus ulcer and pressure area	24	Inverse variance weighted	0.888(0.506-1.56)	0.680177
vitamin D	Decubitus ulcer and pressure area	24	Simple mode	0.96(0.21-4.391)	0.958692
vitamin D	Decubitus ulcer and pressure area	24	Weighted mode	0.982(0.278-3.468)	0.977215
Vitamin C	Decubitus ulcer and pressure area	23	MR Egger	1.065(0.358-3.164)	0.911528
Vitamin C	Decubitus ulcer and pressure area	23	Weighted median	1.411(0.674-2.954)	0.360958
Vitamin C	Decubitus ulcer and pressure area	23	Inverse variance weighted	0.951(0.563-1.609)	0.852617
Vitamin C	Decubitus ulcer and pressure area	23	Simple mode	1.600(0.352-7.28)	0.549218
Vitamin C	Decubitus ulcer and pressure area	23	Weighted mode	1.727(0.445-6.709)	0.438344
Vitamin B12	Decubitus ulcer and pressure area	26	MR Egger	0.765(0.241-2.423)	0.65249
Vitamin B12	Decubitus ulcer and pressure area	26	Weighted median	0.632(0.312-1.278)	0.201197
Vitamin B12	Decubitus ulcer and pressure area	26	Inverse variance weighted	0.893(0.543-1.469)	0.655613
Vitamin B12	Decubitus ulcer and pressure area	26	Simple mode	0.557(0.158-1.958)	0.369933
Vitamin B12	Decubitus ulcer and pressure area	26	Weighted mode	0.546(0.17-1.753)	0.318982
Iron	Decubitus ulcer and pressure area	24	MR Egger	0.768(0.258-2.284)	0.639219
Iron	Decubitus ulcer and pressure area	24	Weighted median	0.974(0.457-2.074)	0.945012
Iron	Decubitus ulcer and pressure area	24	Inverse variance weighted	0.729(0.434-1.225)	0.232724
Iron	Decubitus ulcer and pressure area	24	Simple mode	1.030(0.274-3.878)	0.965437
Iron	Decubitus ulcer and pressure area	24	Weighted mode	1.298(0.448-3.756)	0.635386
Magnesium	Decubitus ulcer and pressure area	35	MR Egger	0.946(0.433-2.067)	0.889521
Magnesium	Decubitus ulcer and pressure area	35	Weighted median	0.965(0.521-1.787)	0.910205
Magnesium	Decubitus ulcer and pressure area	35	Inverse variance weighted	0.905(0.592-1.384)	0.645744
Magnesium	Decubitus ulcer and pressure area	35	Simple mode	0.991(0.327-3.003)	0.987565
Magnesium	Decubitus ulcer and pressure area	35	Weighted mode	0.819(0.369-1.816)	0.626102
Calcium	Decubitus ulcer and pressure area	27	MR Egger	1.342(0.247-7.297)	0.736548
Calcium	Decubitus ulcer and pressure area	27	Weighted median	0.900(0.422-1.918)	0.78429
Calcium	Decubitus ulcer and pressure area	27	Inverse variance weighted	0.758(0.428-1.343)	0.34249
Calcium	Decubitus ulcer and pressure area	27	Simple mode	0.865(0.189-3.971)	0.853979
Calcium	Decubitus ulcer and pressure area	27	Weighted mode	1.155(0.299-4.462)	0.83639
copper	Ulcer of lower limb, not elsewhere classified	11	MR Egger	0.998(0.919-1.085)	0.971533
copper	Ulcer of lower limb, not elsewhere classified	11	Weighted median	1.003(0.932-1.079)	0.931335
copper	Ulcer of lower limb, not elsewhere classified	11	Inverse variance weighted	1.016(0.958-1.077)	0.590953
copper	Ulcer of lower limb, not elsewhere classified	11	Simple mode	1.061(0.923-1.22)	0.420975
copper	Ulcer of lower limb, not elsewhere classified	11	Weighted mode	1.008(0.937-1.085)	0.831688
Selenium	Ulcer of lower limb, not elsewhere classified	13	MR Egger	0.918(0.796-1.059)	0.264501
Selenium	Ulcer of lower limb, not elsewhere classified	13	Weighted median	0.961(0.87-1.062)	0.436505
Selenium	Ulcer of lower limb, not elsewhere classified	13	Inverse variance weighted	1.028(0.938-1.127)	0.556384
Selenium	Ulcer of lower limb, not elsewhere classified	13	Simple mode	0.938(0.806-1.09)	0.418764
Selenium	Ulcer of lower limb, not elsewhere classified	13	Weighted mode	0.949(0.858-1.05)	0.328158
Zinc	Ulcer of lower limb, not elsewhere classified	11	MR Egger	0.744(0.566-0.977)	0.0624802
Zinc	Ulcer of lower limb, not elsewhere classified	11	Weighted median	0.960(0.837-1.102)	0.564432
Zinc	Ulcer of lower limb, not elsewhere classified	11	Inverse variance weighted	1.011(0.91-1.123)	0.840996
Zinc	Ulcer of lower limb, not elsewhere classified	11	Simple mode	0.981(0.788-1.22)	0.864561
Zinc	Ulcer of lower limb, not elsewhere classified	11	Weighted mode	0.910(0.761-1.088)	0.326189
Carotene	Ulcer of lower limb, not elsewhere classified	30	MR Egger	0.824(0.38-1.787)	0.628571
Carotene	Ulcer of lower limb, not elsewhere classified	30	Weighted median	0.949(0.619-1.454)	0.808554
Carotene	Ulcer of lower limb, not elsewhere classified	30	Inverse variance weighted	1.133(0.83-1.546)	0.431863
Carotene	Ulcer of lower limb, not elsewhere classified	30	Simple mode	0.914(0.418-2.001)	0.823556
Carotene	Ulcer of lower limb, not elsewhere classified	30	Weighted mode	0.914(0.47-1.779)	0.793139
vitamin D	Ulcer of lower limb, not elsewhere classified	24	MR Egger	1.069(0.423-2.702)	0.888458
vitamin D	Ulcer of lower limb, not elsewhere classified	24	Weighted median	1.019(0.639-1.626)	0.936234
vitamin D	Ulcer of lower limb, not elsewhere classified	24	Inverse variance weighted	0.994(0.704-1.402)	0.971481
vitamin D	Ulcer of lower limb, not elsewhere classified	24	Simple mode	1.041(0.411-2.633)	0.933729
vitamin D	Ulcer of lower limb, not elsewhere classified	24	Weighted mode	1.070(0.507-2.258)	0.86059
Vitamin C	Ulcer of lower limb, not elsewhere classified	23	MR Egger	0.685(0.331-1.417)	0.319317
Vitamin C	Ulcer of lower limb, not elsewhere classified	23	Weighted median	0.653(0.407-1.049)	0.0778811
Vitamin C	Ulcer of lower limb, not elsewhere classified	23	Inverse variance weighted	0.813(0.576-1.148)	0.239748
Vitamin C	Ulcer of lower limb, not elsewhere classified	23	Simple mode	0.734(0.28-1.923)	0.535539
Vitamin C	Ulcer of lower limb, not elsewhere classified	23	Weighted mode	0.663(0.347-1.265)	0.2253
Vitamin B12	Ulcer of lower limb, not elsewhere classified	26	MR Egger	0.945(0.457-1.955)	0.880686
Vitamin B12	Ulcer of lower limb, not elsewhere classified	26	Weighted median	0.809(0.516-1.267)	0.353496
Vitamin B12	Ulcer of lower limb, not elsewhere classified	26	Inverse variance weighted	0.883(0.645-1.21)	0.439139
Vitamin B12	Ulcer of lower limb, not elsewhere classified	26	Simple mode	0.764(0.341-1.711)	0.518835
Vitamin B12	Ulcer of lower limb, not elsewhere classified	26	Weighted mode	0.747(0.346-1.611)	0.464239
Iron	Ulcer of lower limb, not elsewhere classified	24	MR Egger	0.855(0.402-1.818)	0.68868
Iron	Ulcer of lower limb, not elsewhere classified	24	Weighted median	1.348(0.817-2.222)	0.24212
Iron	Ulcer of lower limb, not elsewhere classified	24	Inverse variance weighted	1.205(0.84-1.728)	0.310396
Iron	Ulcer of lower limb, not elsewhere classified	24	Simple mode	1.300(0.551-3.064)	0.555146
Iron	Ulcer of lower limb, not elsewhere classified	24	Weighted mode	1.345(0.641-2.823)	0.44156
Magnesium	Ulcer of lower limb, not elsewhere classified	35	MR Egger	0.801(0.489-1.31)	0.382783
Magnesium	Ulcer of lower limb, not elsewhere classified	35	Weighted median	0.858(0.559-1.317)	0.484293
Magnesium	Ulcer of lower limb, not elsewhere classified	35	Inverse variance weighted	0.829(0.634-1.083)	0.169039
Magnesium	Ulcer of lower limb, not elsewhere classified	35	Simple mode	0.763(0.352-1.65)	0.49577
Magnesium	Ulcer of lower limb, not elsewhere classified	35	Weighted mode	0.849(0.487-1.479)	0.566712
Calcium	Ulcer of lower limb, not elsewhere classified	27	MR Egger	1.159(0.431-3.117)	0.771893
Calcium	Ulcer of lower limb, not elsewhere classified	27	Weighted median	0.786(0.486-1.273)	0.327642
Calcium	Ulcer of lower limb, not elsewhere classified	27	Inverse variance weighted	0.793(0.567-1.111)	0.177744
Calcium	Ulcer of lower limb, not elsewhere classified	27	Simple mode	0.397(0.13-1.207)	0.115356
Calcium	Ulcer of lower limb, not elsewhere classified	27	Weighted mode	1.696(0.584-4.925)	0.340328
copper	Chronic ulcer of skin, not elsewhere classified	11	MR Egger	0.991(0.882-1.113)	0.883709
copper	Chronic ulcer of skin, not elsewhere classified	11	Weighted median	0.982(0.885-1.09)	0.731954
copper	Chronic ulcer of skin, not elsewhere classified	11	Inverse variance weighted	0.997(0.918-1.082)	0.934625
copper	Chronic ulcer of skin, not elsewhere classified	11	Simple mode	0.960(0.785-1.173)	0.696167
copper	Chronic ulcer of skin, not elsewhere classified	11	Weighted mode	0.978(0.882-1.084)	0.675779
Selenium	Chronic ulcer of skin, not elsewhere classified	13	MR Egger	0.949(0.797-1.129)	0.566326
Selenium	Chronic ulcer of skin, not elsewhere classified	13	Weighted median	0.905(0.789-1.039)	0.158058
Selenium	Chronic ulcer of skin, not elsewhere classified	13	Inverse variance weighted	0.923(0.835-1.021)	0.120719
Selenium	Chronic ulcer of skin, not elsewhere classified	13	Simple mode	0.873(0.701-1.088)	0.249459
Selenium	Chronic ulcer of skin, not elsewhere classified	13	Weighted mode	0.919(0.778-1.086)	0.342665
Zinc	Chronic ulcer of skin, not elsewhere classified	11	MR Egger	0.695(0.47-1.025)	0.0998986
Zinc	Chronic ulcer of skin, not elsewhere classified	11	Weighted median	0.979(0.819-1.17)	0.813411
Zinc	Chronic ulcer of skin, not elsewhere classified	11	Inverse variance weighted	1.065(0.935-1.214)	0.340477
Zinc	Chronic ulcer of skin, not elsewhere classified	11	Simple mode	1.056(0.793-1.406)	0.71679
Zinc	Chronic ulcer of skin, not elsewhere classified	11	Weighted mode	0.964(0.787-1.181)	0.732731
Carotene	Chronic ulcer of skin, not elsewhere classified	30	MR Egger	1.725(0.573-5.191)	0.340718
Carotene	Chronic ulcer of skin, not elsewhere classified	30	Weighted median	1.331(0.703-2.519)	0.379849
Carotene	Chronic ulcer of skin, not elsewhere classified	30	Inverse variance weighted	1.069(0.688-1.663)	0.766112
Carotene	Chronic ulcer of skin, not elsewhere classified	30	Simple mode	0.677(0.196-2.337)	0.541942
Carotene	Chronic ulcer of skin, not elsewhere classified	30	Weighted mode	1.572(0.493-5.017)	0.450716
vitamin D	Chronic ulcer of skin, not elsewhere classified	24	MR Egger	2.228(0.623-7.97)	0.230933
vitamin D	Chronic ulcer of skin, not elsewhere classified	24	Weighted median	0.787(0.407-1.523)	0.476516
vitamin D	Chronic ulcer of skin, not elsewhere classified	24	Inverse variance weighted	0.833(0.515-1.348)	0.456519
vitamin D	Chronic ulcer of skin, not elsewhere classified	24	Simple mode	0.594(0.16-2.2)	0.443402
vitamin D	Chronic ulcer of skin, not elsewhere classified	24	Weighted mode	0.675(0.233-1.957)	0.476044
Vitamin C	Chronic ulcer of skin, not elsewhere classified	23	MR Egger	1.342(0.506-3.561)	0.560462
Vitamin C	Chronic ulcer of skin, not elsewhere classified	23	Weighted median	1.384(0.719-2.664)	0.331318
Vitamin C	Chronic ulcer of skin, not elsewhere classified	23	Inverse variance weighted	0.960(0.6-1.538)	0.865734
Vitamin C	Chronic ulcer of skin, not elsewhere classified	23	Simple mode	1.251(0.328-4.776)	0.746104
Vitamin C	Chronic ulcer of skin, not elsewhere classified	23	Weighted mode	1.716(0.664-4.436)	0.277125
Vitamin B12	Chronic ulcer of skin, not elsewhere classified	26	MR Egger	0.679(0.199-2.317)	0.54176
Vitamin B12	Chronic ulcer of skin, not elsewhere classified	26	Weighted median	0.878(0.443-1.742)	0.709871
Vitamin B12	Chronic ulcer of skin, not elsewhere classified	26	Inverse variance weighted	0.975(0.577-1.648)	0.925597
Vitamin B12	Chronic ulcer of skin, not elsewhere classified	26	Simple mode	0.753(0.2-2.839)	0.679249
Vitamin B12	Chronic ulcer of skin, not elsewhere classified	26	Weighted mode	0.727(0.243-2.178)	0.574369
Iron	Chronic ulcer of skin, not elsewhere classified	24	MR Egger	0.560(0.183-1.712)	0.31992
Iron	Chronic ulcer of skin, not elsewhere classified	24	Weighted median	0.767(0.388-1.512)	0.443134
Iron	Chronic ulcer of skin, not elsewhere classified	24	Inverse variance weighted	0.958(0.561-1.635)	0.87374
Iron	Chronic ulcer of skin, not elsewhere classified	24	Simple mode	0.796(0.297-2.134)	0.653834
Iron	Chronic ulcer of skin, not elsewhere classified	24	Weighted mode	0.763(0.313-1.859)	0.557337
Magnesium	Chronic ulcer of skin, not elsewhere classified	35	MR Egger	2.099(0.977-4.508)	0.0661133
Magnesium	Chronic ulcer of skin, not elsewhere classified	35	Weighted median	1.299(0.714-2.362)	0.391422
Magnesium	Chronic ulcer of skin, not elsewhere classified	35	Inverse variance weighted	1.262(0.82-1.941)	0.290437
Magnesium	Chronic ulcer of skin, not elsewhere classified	35	Simple mode	1.126(0.388-3.265)	0.828608
Magnesium	Chronic ulcer of skin, not elsewhere classified	35	Weighted mode	1.226(0.442-3.406)	0.697671
Calcium	Chronic ulcer of skin, not elsewhere classified	27	MR Egger	0.875(0.201-3.814)	0.860616
Calcium	Chronic ulcer of skin, not elsewhere classified	27	Weighted median	1.703(0.842-3.444)	0.138219
Calcium	Chronic ulcer of skin, not elsewhere classified	27	Inverse variance weighted	1.561(0.949-2.569)	0.0793746
Calcium	Chronic ulcer of skin, not elsewhere classified	27	Simple mode	2.225(0.557-8.9)	0.268289
Calcium	Chronic ulcer of skin, not elsewhere classified	27	Weighted mode	2.056(0.538-7.85)	0.301474

## Sheet: Supplementary Table S3
Supplementary Table S3：Cochran’s Q test and MR-Egger intercept of 10 circulating micronutrients and the risk of 9 ulcers.
Gwas_id	Exposure	Outcome	Method	Heterogeneity test		Pleiotropy test
				Cochran’s Q statistic	P-value	MR-Egger intercept	SE	P-value
ieu-a-1073	copper	Corneal ulcer	MR Egger	5.55555	0.783444	-0.0056628	0.00939898	0.561718
ieu-a-1073	copper	Corneal ulcer	Inverse variance weighted	5.91855	0.822059
ieu-a-1077	Selenium	Corneal ulcer	MR Egger	12.8298	0.304593	-0.000838095	0.0120346	0.94573
ieu-a-1077	Selenium	Corneal ulcer	Inverse variance weighted	12.8355	0.381111
ieu-a-1079	Zinc	Corneal ulcer	MR Egger	15.0334	0.0900231	0.00339568	0.0312286	0.915797
ieu-a-1079	Zinc	Corneal ulcer	Inverse variance weighted	15.0531	0.130137
ukb-b-16202	Carotene	Corneal ulcer	MR Egger	33.4307	0.220246	0.0139486	0.0133183	0.303905
ukb-b-16202	Carotene	Corneal ulcer	Inverse variance weighted	34.7404	0.213191
ukb-b-18593	vitamin D	Corneal ulcer	MR Egger	23.0711	0.397722	0.0119475	0.015235	0.441278
ukb-b-18593	vitamin D	Corneal ulcer	Inverse variance weighted	23.7161	0.419668
ukb-b-19390	Vitamin C	Corneal ulcer	MR Egger	11.1587	0.959607	-0.0414082	0.0120399	0.00246042
ukb-b-19390	Vitamin C	Corneal ulcer	Inverse variance weighted	22.987	0.402463
ukb-b-19524	Vitamin B12	Corneal ulcer	MR Egger	35.9727	0.0552232	-0.00503124	0.0140878	0.724111
ukb-b-19524	Vitamin B12	Corneal ulcer	Inverse variance weighted	36.1639	0.0691501
ukb-b-20447	Iron	Corneal ulcer	MR Egger	18.1652	0.696147	0.000663879	0.0117807	0.955569
ukb-b-20447	Iron	Corneal ulcer	Inverse variance weighted	18.1684	0.748291
ukb-b-7372	Magnesium	Corneal ulcer	MR Egger	44.5704	0.0860853	0.00586531	0.0112314	0.605004
ukb-b-7372	Magnesium	Corneal ulcer	Inverse variance weighted	44.9388	0.0993715
ukb-b-8951	Calcium	Corneal ulcer	MR Egger	35.0921	0.0865496	-0.00747592	0.0174241	0.671556
ukb-b-8951	Calcium	Corneal ulcer	Inverse variance weighted	35.3505	0.104276
ieu-a-1073	copper	Recurring oral aphthae, including avohilmo	MR Egger	7.69564	0.565085	-0.00142911	0.0116643	0.905179
ieu-a-1073	copper	Recurring oral aphthae, including avohilmo	Inverse variance weighted	7.71065	0.657076
ieu-a-1077	Selenium	Recurring oral aphthae, including avohilmo	MR Egger	6.23554	0.857195	0.00357535	0.0138171	0.800597
ieu-a-1077	Selenium	Recurring oral aphthae, including avohilmo	Inverse variance weighted	6.3025	0.900072
ieu-a-1079	Zinc	Recurring oral aphthae, including avohilmo	MR Egger	11.6339	0.234746	-0.0160478	0.0340512	0.648653
ieu-a-1079	Zinc	Recurring oral aphthae, including avohilmo	Inverse variance weighted	11.921	0.29038
ukb-b-16202	Carotene	Recurring oral aphthae, including avohilmo	MR Egger	27.9756	0.465743	-0.0178707	0.0151059	0.246745
ukb-b-16202	Carotene	Recurring oral aphthae, including avohilmo	Inverse variance weighted	29.3751	0.445661
ukb-b-18593	vitamin D	Recurring oral aphthae, including avohilmo	MR Egger	12.4562	0.947229	-0.00497268	0.0184334	0.789856
ukb-b-18593	vitamin D	Recurring oral aphthae, including avohilmo	Inverse variance weighted	12.529	0.961476
ukb-b-19390	Vitamin C	Recurring oral aphthae, including avohilmo	MR Egger	17.2979	0.692895	-0.00453861	0.0150703	0.766252
ukb-b-19390	Vitamin C	Recurring oral aphthae, including avohilmo	Inverse variance weighted	17.3886	0.741558
ukb-b-19524	Vitamin B12	Recurring oral aphthae, including avohilmo	MR Egger	32.7992	0.108382	-0.00858178	0.0166911	0.611848
ukb-b-19524	Vitamin B12	Recurring oral aphthae, including avohilmo	Inverse variance weighted	33.1605	0.127105
ukb-b-20447	Iron	Recurring oral aphthae, including avohilmo	MR Egger	20.055	0.5796	-0.00551479	0.0146188	0.70961
ukb-b-20447	Iron	Recurring oral aphthae, including avohilmo	Inverse variance weighted	20.1973	0.629983
ukb-b-7372	Magnesium	Recurring oral aphthae, including avohilmo	MR Egger	39.5514	0.200623	-0.00173139	0.0131139	0.895764
ukb-b-7372	Magnesium	Recurring oral aphthae, including avohilmo	Inverse variance weighted	39.5723	0.235177
ukb-b-8951	Calcium	Recurring oral aphthae, including avohilmo	MR Egger	26.5264	0.37995	0.00565988	0.0187105	0.764775
ukb-b-8951	Calcium	Recurring oral aphthae, including avohilmo	Inverse variance weighted	26.6235	0.429277
ieu-a-1073	copper	Ulcer of oesophagus	MR Egger	7.56925	0.578068	0.0085626	0.0155415	0.595078
ieu-a-1073	copper	Ulcer of oesophagus	Inverse variance weighted	7.87279	0.641261
ieu-a-1077	Selenium	Ulcer of oesophagus	MR Egger	9.49325	0.57646	0.0130251	0.0186249	0.498862
ieu-a-1077	Selenium	Ulcer of oesophagus	Inverse variance weighted	9.98233	0.617511
ieu-a-1079	Zinc	Ulcer of oesophagus	MR Egger	11.4863	0.243843	-0.0124389	0.0452228	0.789482
ieu-a-1079	Zinc	Ulcer of oesophagus	Inverse variance weighted	11.5828	0.313946
ukb-b-16202	Carotene	Ulcer of oesophagus	MR Egger	28.2763	0.449883	0.0193078	0.0203388	0.350585
ukb-b-16202	Carotene	Ulcer of oesophagus	Inverse variance weighted	29.1863	0.455393
ukb-b-18593	vitamin D	Ulcer of oesophagus	MR Egger	28.1953	0.1693	0.0109102	0.0279397	0.69993
ukb-b-18593	vitamin D	Ulcer of oesophagus	Inverse variance weighted	28.3907	0.201367
ukb-b-19390	Vitamin C	Ulcer of oesophagus	MR Egger	14.8669	0.82957	-0.00208128	0.0201115	0.918558
ukb-b-19390	Vitamin C	Ulcer of oesophagus	Inverse variance weighted	14.8776	0.867436
ukb-b-19524	Vitamin B12	Ulcer of oesophagus	MR Egger	35.1557	0.0661259	0.00430531	0.0232563	0.854687
ukb-b-19524	Vitamin B12	Ulcer of oesophagus	Inverse variance weighted	35.2059	0.0845437
ukb-b-20447	Iron	Ulcer of oesophagus	MR Egger	27.5153	0.192307	0.0300463	0.021811	0.182188
ukb-b-20447	Iron	Ulcer of oesophagus	Inverse variance weighted	29.8887	0.152623
ukb-b-7372	Magnesium	Ulcer of oesophagus	MR Egger	38.282	0.242108	0.0131965	0.0171964	0.4483
ukb-b-7372	Magnesium	Ulcer of oesophagus	Inverse variance weighted	38.9651	0.256204
ukb-b-8951	Calcium	Ulcer of oesophagus	MR Egger	15.0672	0.939798	-0.0127026	0.0243515	0.606515
ukb-b-8951	Calcium	Ulcer of oesophagus	Inverse variance weighted	15.3393	0.95081
ieu-a-1073	copper	Gastric ulcer	MR Egger	23.322	0.00551218	-0.0210981	0.0147564	0.186569
ieu-a-1073	copper	Gastric ulcer	Inverse variance weighted	28.6192	0.00143564
ieu-a-1077	Selenium	Gastric ulcer	MR Egger	2.78456	0.993278	-0.000306492	0.0109277	0.978127
ieu-a-1077	Selenium	Gastric ulcer	Inverse variance weighted	2.78534	0.996879
ieu-a-1079	Zinc	Gastric ulcer	MR Egger	6.49152	0.689894	-0.0129957	0.0236402	0.595882
ieu-a-1079	Zinc	Gastric ulcer	Inverse variance weighted	6.79372	0.744765
ukb-b-16202	Carotene	Gastric ulcer	MR Egger	33.054	0.233761	0.0146523	0.0129444	0.26726
ukb-b-16202	Carotene	Gastric ulcer	Inverse variance weighted	34.5666	0.219125
ukb-b-18593	vitamin D	Gastric ulcer	MR Egger	29.4569	0.132271	-0.0111117	0.0169297	0.518411
ukb-b-18593	vitamin D	Gastric ulcer	Inverse variance weighted	30.0337	0.148435
ukb-b-19390	Vitamin C	Gastric ulcer	MR Egger	27.9571	0.141372	0.0130468	0.0137752	0.354347
ukb-b-19390	Vitamin C	Gastric ulcer	Inverse variance weighted	29.1513	0.140591
ukb-b-19524	Vitamin B12	Gastric ulcer	MR Egger	43.2345	0.00935132	-0.0144388	0.0152056	0.351796
ukb-b-19524	Vitamin B12	Gastric ulcer	Inverse variance weighted	44.8589	0.00867753
ukb-b-20447	Iron	Gastric ulcer	MR Egger	34.5771	0.0428693	0.00194584	0.0145206	0.894616
ukb-b-20447	Iron	Gastric ulcer	Inverse variance weighted	34.6054	0.0568969
ukb-b-7372	Magnesium	Gastric ulcer	MR Egger	27.2176	0.75008	0.000530953	0.00950463	0.955788
ukb-b-7372	Magnesium	Gastric ulcer	Inverse variance weighted	27.2208	0.788653
ukb-b-8951	Calcium	Gastric ulcer	MR Egger	31.3297	0.178333	-0.00686156	0.016134	0.674267
ukb-b-8951	Calcium	Gastric ulcer	Inverse variance weighted	31.5563	0.208199
ieu-a-1073	copper	Duodenal ulcer	MR Egger	20.8004	0.0135667	-0.0059464	0.018336	0.75312
ieu-a-1073	copper	Duodenal ulcer	Inverse variance weighted	21.0435	0.0207924
ieu-a-1077	Selenium	Duodenal ulcer	MR Egger	13.6182	0.254845	0.0114148	0.0157595	0.483995
ieu-a-1077	Selenium	Duodenal ulcer	Inverse variance weighted	14.2677	0.283942
ieu-a-1079	Zinc	Duodenal ulcer	MR Egger	6.89721	0.647821	0.029179	0.0307504	0.367455
ieu-a-1079	Zinc	Duodenal ulcer	Inverse variance weighted	7.79761	0.648599
ukb-b-16202	Carotene	Duodenal ulcer	MR Egger	30.4932	0.340037	-0.0127993	0.0162159	0.436568
ukb-b-16202	Carotene	Duodenal ulcer	Inverse variance weighted	31.1717	0.357375
ukb-b-18593	vitamin D	Duodenal ulcer	MR Egger	29.0855	0.142437	0.0178512	0.0219039	0.423822
ukb-b-18593	vitamin D	Duodenal ulcer	Inverse variance weighted	29.9636	0.150451
ukb-b-19390	Vitamin C	Duodenal ulcer	MR Egger	31.0493	0.0728407	-0.00996107	0.0188664	0.603049
ukb-b-19390	Vitamin C	Duodenal ulcer	Inverse variance weighted	31.4615	0.0870516
ukb-b-19524	Vitamin B12	Duodenal ulcer	MR Egger	36.7435	0.0464065	0.035438	0.0182656	0.064199
ukb-b-19524	Vitamin B12	Duodenal ulcer	Inverse variance weighted	42.5064	0.0158456
ukb-b-20447	Iron	Duodenal ulcer	MR Egger	18.094	0.700401	-0.0159657	0.0150682	0.300839
ukb-b-20447	Iron	Duodenal ulcer	Inverse variance weighted	19.2167	0.688579
ukb-b-7372	Magnesium	Duodenal ulcer	MR Egger	50.0009	0.029212	0.00589796	0.0152206	0.700876
ukb-b-7372	Magnesium	Duodenal ulcer	Inverse variance weighted	50.2285	0.0360182
ukb-b-8951	Calcium	Duodenal ulcer	MR Egger	40.5299	0.0257086	0.013821	0.0241256	0.571846
ukb-b-8951	Calcium	Duodenal ulcer	Inverse variance weighted	41.062	0.0305915
ieu-a-1073	copper	Ulcer of vagina/vulva	MR Egger	7.17	0.619425	0.0104089	0.0295011	0.732336
ieu-a-1073	copper	Ulcer of vagina/vulva	Inverse variance weighted	7.29449	0.697381
ieu-a-1077	Selenium	Ulcer of vagina/vulva	MR Egger	13.9898	0.233558	-0.0104579	0.0391312	0.794219
ieu-a-1077	Selenium	Ulcer of vagina/vulva	Inverse variance weighted	14.0806	0.295589
ieu-a-1079	Zinc	Ulcer of vagina/vulva	MR Egger	15.8899	0.0692168	0.0603469	0.10025	0.562053
ieu-a-1079	Zinc	Ulcer of vagina/vulva	Inverse variance weighted	16.5297	0.0854411
ukb-b-16202	Carotene	Ulcer of vagina/vulva	MR Egger	15.3491	0.974511	0.0132702	0.0381871	0.730811
ukb-b-16202	Carotene	Ulcer of vagina/vulva	Inverse variance weighted	15.4698	0.980997
ukb-b-18593	vitamin D	Ulcer of vagina/vulva	MR Egger	21.9675	0.461832	-0.00261951	0.0465283	0.955612
ukb-b-18593	vitamin D	Ulcer of vagina/vulva	Inverse variance weighted	21.9706	0.522025
ukb-b-19390	Vitamin C	Ulcer of vagina/vulva	MR Egger	22.0464	0.396842	-0.0557599	0.0389899	0.167396
ukb-b-19390	Vitamin C	Ulcer of vagina/vulva	Inverse variance weighted	24.1935	0.337169
ukb-b-19524	Vitamin B12	Ulcer of vagina/vulva	MR Egger	13.9295	0.948226	0.00143427	0.0359684	0.968522
ukb-b-19524	Vitamin B12	Ulcer of vagina/vulva	Inverse variance weighted	13.9311	0.96292
ukb-b-20447	Iron	Ulcer of vagina/vulva	MR Egger	23.3635	0.381453	0.0399972	0.0380427	0.304499
ukb-b-20447	Iron	Ulcer of vagina/vulva	Inverse variance weighted	24.5374	0.374569
ukb-b-7372	Magnesium	Ulcer of vagina/vulva	MR Egger	49.2515	0.0342265	0.0131175	0.0368254	0.723951
ukb-b-7372	Magnesium	Ulcer of vagina/vulva	Inverse variance weighted	49.4408	0.0422919
ukb-b-8951	Calcium	Ulcer of vagina/vulva	MR Egger	13.9123	0.96324	-0.0685068	0.0456783	0.146199
ukb-b-8951	Calcium	Ulcer of vagina/vulva	Inverse variance weighted	16.1616	0.932236
ieu-a-1073	copper	Decubitus ulcer and pressure area	MR Egger	7.41512	0.593983	0.00874867	0.0183255	0.644454
ieu-a-1073	copper	Decubitus ulcer and pressure area	Inverse variance weighted	7.64303	0.663659
ieu-a-1077	Selenium	Decubitus ulcer and pressure area	MR Egger	8.36943	0.679879	-0.000379569	0.0215679	0.986274
ieu-a-1077	Selenium	Decubitus ulcer and pressure area	Inverse variance weighted	8.36974	0.755611
ieu-a-1079	Zinc	Decubitus ulcer and pressure area	MR Egger	5.09763	0.825716	-0.0926138	0.0465351	0.0777726
ieu-a-1079	Zinc	Decubitus ulcer and pressure area	Inverse variance weighted	9.05849	0.526562
ukb-b-16202	Carotene	Decubitus ulcer and pressure area	MR Egger	26.7573	0.531493	-0.011874	0.0235495	0.618055
ukb-b-16202	Carotene	Decubitus ulcer and pressure area	Inverse variance weighted	27.0115	0.571084
ukb-b-18593	vitamin D	Decubitus ulcer and pressure area	MR Egger	25.3186	0.282082	-0.0110584	0.0309631	0.724384
ukb-b-18593	vitamin D	Decubitus ulcer and pressure area	Inverse variance weighted	25.4654	0.326744
ukb-b-19390	Vitamin C	Decubitus ulcer and pressure area	MR Egger	19.4053	0.559158	-0.00542806	0.0235352	0.81983
ukb-b-19390	Vitamin C	Decubitus ulcer and pressure area	Inverse variance weighted	19.4585	0.616872
ukb-b-19524	Vitamin B12	Decubitus ulcer and pressure area	MR Egger	22.9666	0.521771	0.00651972	0.0223285	0.772802
ukb-b-19524	Vitamin B12	Decubitus ulcer and pressure area	Inverse variance weighted	23.0519	0.574535
ukb-b-20447	Iron	Decubitus ulcer and pressure area	MR Egger	20.491	0.552358	-0.00242875	0.0229095	0.916531
ukb-b-20447	Iron	Decubitus ulcer and pressure area	Inverse variance weighted	20.5022	0.611459
ukb-b-7372	Magnesium	Decubitus ulcer and pressure area	MR Egger	26.9348	0.762524	-0.00245753	0.0188023	0.896803
ukb-b-7372	Magnesium	Decubitus ulcer and pressure area	Inverse variance weighted	26.9519	0.799461
ukb-b-8951	Calcium	Decubitus ulcer and pressure area	MR Egger	29.4608	0.245115	-0.0216673	0.0308071	0.488356
ukb-b-8951	Calcium	Decubitus ulcer and pressure area	Inverse variance weighted	30.0437	0.265804
ieu-a-1073	copper	Ulcer of lower limb, not elsewhere classified	MR Egger	3.78309	0.9251	0.00675962	0.0115771	0.573643
ieu-a-1073	copper	Ulcer of lower limb, not elsewhere classified	Inverse variance weighted	4.124	0.94158
ieu-a-1077	Selenium	Ulcer of lower limb, not elsewhere classified	MR Egger	15.5135	0.160175	0.0308838	0.0161155	0.0816492
ieu-a-1077	Selenium	Ulcer of lower limb, not elsewhere classified	Inverse variance weighted	20.693	0.0550605
ieu-a-1079	Zinc	Ulcer of lower limb, not elsewhere classified	MR Egger	7.75693	0.558815	0.0688696	0.029465	0.0442129
ieu-a-1079	Zinc	Ulcer of lower limb, not elsewhere classified	Inverse variance weighted	13.2201	0.211627
ukb-b-16202	Carotene	Ulcer of lower limb, not elsewhere classified	MR Egger	25.8153	0.583197	0.0130774	0.0148788	0.386921
ukb-b-16202	Carotene	Ulcer of lower limb, not elsewhere classified	Inverse variance weighted	26.5878	0.593933
ukb-b-18593	vitamin D	Ulcer of lower limb, not elsewhere classified	MR Egger	23.8238	0.356535	-0.00317236	0.0189162	0.868346
ukb-b-18593	vitamin D	Ulcer of lower limb, not elsewhere classified	Inverse variance weighted	23.8542	0.411917
ukb-b-19390	Vitamin C	Ulcer of lower limb, not elsewhere classified	MR Egger	23.3419	0.326024	0.00829479	0.0156993	0.602793
ukb-b-19390	Vitamin C	Ulcer of lower limb, not elsewhere classified	Inverse variance weighted	23.6522	0.365722
ukb-b-19524	Vitamin B12	Ulcer of lower limb, not elsewhere classified	MR Egger	21.048	0.635893	-0.00286232	0.0140886	0.840719
ukb-b-19524	Vitamin B12	Ulcer of lower limb, not elsewhere classified	Inverse variance weighted	21.0893	0.687623
ukb-b-20447	Iron	Ulcer of lower limb, not elsewhere classified	MR Egger	26.4979	0.230919	0.0160834	0.0158634	0.321666
ukb-b-20447	Iron	Ulcer of lower limb, not elsewhere classified	Inverse variance weighted	27.736	0.22593
ukb-b-7372	Magnesium	Ulcer of lower limb, not elsewhere classified	MR Egger	32.3087	0.501346	0.00193239	0.0118655	0.871624
ukb-b-7372	Magnesium	Ulcer of lower limb, not elsewhere classified	Inverse variance weighted	32.3352	0.549337
ukb-b-8951	Calcium	Ulcer of lower limb, not elsewhere classified	MR Egger	23.5415	0.545974	-0.0143795	0.0179876	0.431583
ukb-b-8951	Calcium	Ulcer of lower limb, not elsewhere classified	Inverse variance weighted	24.1806	0.565641
ieu-a-1073	copper	Chronic ulcer of skin, not elsewhere classified	MR Egger	3.86834	0.919862	0.00214077	0.0163681	0.898819
ieu-a-1073	copper	Chronic ulcer of skin, not elsewhere classified	Inverse variance weighted	3.88544	0.952367
ieu-a-1077	Selenium	Chronic ulcer of skin, not elsewhere classified	MR Egger	8.57036	0.661482	-0.00729479	0.0194889	0.715293
ieu-a-1077	Selenium	Chronic ulcer of skin, not elsewhere classified	Inverse variance weighted	8.71047	0.727441
ieu-a-1079	Zinc	Chronic ulcer of skin, not elsewhere classified	MR Egger	4.58765	0.868673	0.0961194	0.0420752	0.0482091
ieu-a-1079	Zinc	Chronic ulcer of skin, not elsewhere classified	Inverse variance weighted	9.80643	0.457637
ukb-b-16202	Carotene	Chronic ulcer of skin, not elsewhere classified	MR Egger	27.4971	0.49132	-0.0196672	0.0211983	0.361453
ukb-b-16202	Carotene	Chronic ulcer of skin, not elsewhere classified	Inverse variance weighted	28.3579	0.498845
ukb-b-18593	vitamin D	Chronic ulcer of skin, not elsewhere classified	MR Egger	16.5685	0.786705	-0.0424383	0.0259636	0.116377
ukb-b-18593	vitamin D	Chronic ulcer of skin, not elsewhere classified	Inverse variance weighted	19.2402	0.687199
ukb-b-19390	Vitamin C	Chronic ulcer of skin, not elsewhere classified	MR Egger	15.3034	0.807428	-0.0162388	0.0211276	0.450686
ukb-b-19390	Vitamin C	Chronic ulcer of skin, not elsewhere classified	Inverse variance weighted	15.8941	0.821106
ukb-b-19524	Vitamin B12	Chronic ulcer of skin, not elsewhere classified	MR Egger	33.778	0.0886918	0.015269	0.0237757	0.526823
ukb-b-19524	Vitamin B12	Chronic ulcer of skin, not elsewhere classified	Inverse variance weighted	34.3585	0.100464
ukb-b-20447	Iron	Chronic ulcer of skin, not elsewhere classified	MR Egger	28.8482	0.149246	0.0252063	0.0235269	0.295611
ukb-b-20447	Iron	Chronic ulcer of skin, not elsewhere classified	Inverse variance weighted	30.3534	0.139524
ukb-b-7372	Magnesium	Chronic ulcer of skin, not elsewhere classified	MR Egger	41.9198	0.137271	-0.0292617	0.0187	0.127171
ukb-b-7372	Magnesium	Chronic ulcer of skin, not elsewhere classified	Inverse variance weighted	45.0302	0.0977734
ukb-b-8951	Calcium	Chronic ulcer of skin, not elsewhere classified	MR Egger	27.4667	0.332979	0.021958	0.0267866	0.420114
ukb-b-8951	Calcium	Chronic ulcer of skin, not elsewhere classified	Inverse variance weighted	28.205	0.348446
